# Supplementary material for: Mass irradiation of adult Aedes mosquitoes using a coolable 3D printed canister
Source: Sci Rep. 2024 Feb 22;14:4358. doi: 10.1038/s41598-024-55036-2 (PMC10884024; doi:10.1038/s41598-024-55036-2)
Supplement: Supplementary file 1 — Supplementary Information. [file 41598_2024_55036_MOESM1_ESM.xlsx]

## Sheet: HUMIDITY
RR	RADIATION ROOM
BW	BOTTOM WITH COLD RING
TW	TOP WITH COLD RING
BN	BOTTOM WITHOUT COLD RING
TN	TOP WITHOUT COLD RING
CR	COLD ROOM
TIME (min)	TW	CR	BW	RR		TIME (min)	CR	TN	BN	RR
0	72.1616	72.3063	73.7394	57.594		0	72.3063	74.3863	66.5099	57.594
1	72.5981	72.3055	73.3926	57.5943		1	72.3055	74.6697	67.035	57.5943
2	72.8056	72.447	73.2368	58.0538		2	72.447	75.0024	67.2299	58.0538
3	72.807	72.4502	72.7296	58.057		3	72.4502	75.3913	67.628	58.057
4	73.3755	72.1615	72.2971	58.0542		4	72.1615	75.834	67.5608	58.0542
5	73.2966	72.3055	72.0814	57.591		5	72.3055	75.4434	67.8896	57.591
6	73.3745	72.0173	71.8695	57.5938		6	72.0173	75.3884	68.2139	57.5938
7	73.519	72.591	71.7129	58.057		7	72.591	75.5009	67.755	58.057
8	73.5191	72.4502	71.5706	57.439		8	72.4502	75.2812	68.0193	57.439
9	73.5895	72.5942	71.65	57.903		9	72.5942	75.119	67.9558	57.903
10	73.7322	72.0198	71.2913	57.5907		10	72.0198	74.7253	67.8251	57.5907
11	73.7321	72.1605	70.994	57.594		11	72.1605	74.4965	67.9549	57.594
12	73.8028	72.3055	70.9966	57.594		12	72.3055	74.2766	67.8193	57.594
13	73.659	72.3063	70.8549	57.745		13	72.3063	73.999	67.8292	57.745
14	73.5907	72.1608	70.9968	57.751		14	72.1608	73.7836	67.9569	57.751
15	73.8097	72.1653	70.4878	57.7455		15	72.1653	73.4463	67.9608	57.7455
16	73.6672	71.8725	70.7792	57.9023		16	71.8725	73.33	67.9593	57.9023
17	73.7351	72.5933	70.7782	58.0558		17	72.5933	72.8782	67.8934	58.0558
18	73.9515	72.3092	70.4186	58.0542		18	72.3092	72.5949	67.6997	58.0542
19	73.7407	71.8725	70.4855	58.211		19	71.8725	72.2591	68.0931	58.211
20	73.6679	71.8762	70.1971	57.7455		20	71.8762	72.262	67.7629	57.7455
21	73.8794	72.1615	70.0497	57.8997		21	72.1615	71.9725	67.7647	57.8997
22	73.7431	72.1615	70.1205	57.7485		22	72.1615	72.0906	67.5668	57.7485
23	73.5277	72.0205	69.8976	57.903		23	72.0205	71.407	67.6366	57.903
24	73.8801	72.1653	69.6859	57.4398		24	72.1653	71.4092	67.639	57.4398
25	73.7477	72.5945	69.9774	57.7488		25	72.5945	71.3535	67.3091	57.7488
26	73.4666	72.1653	69.9011	57.745		26	72.1653	71.0144	67.5054	57.745
27	73.8875	72.3055	69.7572	57.9027		27	72.3055	70.7849	67.8368	57.9027
28	73.8835	72.8783	69.684	58.2085		28	72.8783	70.6704	67.3759	58.2085
29	73.7475	72.4502	69.6885	58.0542		29	72.4502	70.4349	67.3128	58.0542
30	73.8876	72.4462	69.3897	57.7488		30	72.4462	70.0329	67.3786	57.7488
31	73.8156	72.5902	69.6871	57.9028		31	72.5902	70.0375	67.38	57.9028
32	73.7457	72.4503	69.3924	57.7488		32	72.4503	69.9805	67.3137	57.7488
33	73.6069	72.3092	69.4622	57.7455		33	72.3092	69.7514	67.1187	57.7455
34	73.5384	72.1615	69.5397	57.7483		34	72.1615	69.749	66.9887	57.7483
35	73.7507	72.0168	69.3174	57.903		35	72.0168	69.6927	67.1844	57.903
36	73.9585	72.4488	69.4665	58.054		36	72.4488	69.35	66.7879	58.054
37	73.7481	72.3037	69.2401	58.2082		37	72.3037	69.2936	67.0518	58.2082
38	73.6056	72.1645	69.3166	57.4395		38	72.1645	69.3481	66.7247	57.4395
39	73.8919	72.5935	69.3175	57.5943		39	72.5935	69.2346	66.7233	57.5943
40	73.6818	72.1677	69.2456	57.903		40	72.1677	69.0037	66.9886	57.903
41	73.8939	72.3055	69.1715	58.054		41	72.3055	68.8851	66.988	58.054
42	73.9622	72.4502	69.3201	58.0568		42	72.4502	68.9451	66.989	58.0568
43	73.755	72.3085	68.9515	57.5965		43	72.3085	68.4821	66.727	57.5965
44	73.6808	72.3063	69.095	58.2112		44	72.3063	68.6544	66.8577	58.2112
45	73.7529	71.8758	69.1697	57.903		45	71.8758	68.654	66.6602	57.903
46	73.89	72.4525	68.8811	58.0542		46	72.4525	68.3093	66.5934	58.0542
47	73.8205	72.3092	68.9521	57.903		47	72.3092	68.2539	66.9217	57.903
48	73.6811	72.5935	68.96	58.5175		48	72.5935	68.3655	66.7262	58.5175
49	73.6129	72.3063	69.0966	58.2112		49	72.3063	68.1911	66.8568	58.2112
50	73.6096	72.1608	69.099	57.8997		50	72.1608	68.1913	66.9899	57.8997
51	73.7482	72.875	68.8806	57.9028		51	72.875	67.8981	66.3986	57.9028
52	73.7555	72.021	68.8736	58.0572		52	72.021	68.0192	66.4637	58.0572
53	73.9636	72.0173	68.9505	57.7488		53	72.0173	68.0195	66.7944	57.7488
54	73.8914	72.4525	68.5872	57.748		54	72.4525	67.9603	66.7278	57.748
55	73.5401	72.1653	68.8059	58.054		55	72.1653	67.7858	66.5958	58.054
56	73.6822	72.0168	68.66	58.2105		56	72.0168	67.7837	66.4653	58.2105
57	73.9635	72.4525	68.7297	58.2082		57	72.4525	67.6702	66.2669	58.2082
58	73.9646	72.3063	68.9527	58.3625		58	72.3063	67.6707	66.4639	58.3625
59	73.6829	72.1608	69.1728	57.594		59	72.1608	67.8458	66.2674	57.594
60	73.6095	72.5973	68.6609	58.0542		60	72.5973	67.4352	66.7281	58.0542
61	73.8281	72.0198	68.8812	57.8997		61	72.0198	67.4355	66.4651	57.8997
62	73.7545	72.1645	68.7349	58.2082		62	72.1645	67.4354	66.5968	58.2082
63	73.8252	72.1653	68.8801	57.903		63	72.1653	67.4378	66.3992	57.903
64	73.6851	72.0168	68.2926	57.903		64	72.0168	67.4954	66.3322	57.903
65	73.6836	72.1653	68.804	58.2105		65	72.1653	67.3189	66.2676	58.2105
66	73.6831	72.3055	68.6635	57.5907		66	72.3055	67.5549	66.5972	57.5907
67	73.7542	72.4502	68.4417	58.0572		67	72.4502	67.3199	66.4011	58.0572
68	73.753	72.1645	68.6609	58.2112		68	72.1645	67.3192	66.4647	58.2112
69	73.8297	72.0205	68.6584	57.4425		69	72.0205	67.2033	66.3987	57.4425
70	73.7532	72.1645	68.663	57.903		70	72.1645	67.3749	66.5313	57.903
71	73.8974	72.0238	68.5871	58.057		71	72.0238	67.3175	66.267	58.057
72	73.6851	72.3055	68.5141	58.0542		72	72.3055	66.9113	66.2672	58.0542
73	73.8966	72.4502	68.6584	57.903		73	72.4502	67.3775	66.4003	57.903
74	73.8236	72.3023	68.6629	58.0572		74	72.3023	67.1445	66.5321	58.0572
75	73.8237	72.4502	68.5156	57.5943		75	72.4502	67.0265	66.2676	57.5943
76	73.7552	72.4462	68.2957	58.2085		76	72.4462	67.2011	66.2026	58.2085
77	73.8235	72.1608	68.5123	57.9		77	72.1608	66.9714	66.2009	57.9
78	73.8245	72.3092	67.999	58.0542		78	72.3092	66.9696	66.3342	58.0542
79	74.1102	72.4525	68.5867	58.0568		79	72.4525	66.8523	66.3344	58.0568
80	73.9674	72.731	68.6609	57.7488		80	72.731	66.7935	66.3346	57.7488
81	73.8959	72.1653	68.585	57.903		81	72.1653	66.9103	66.1372	57.903
82	73.8272	71.7332	68.5109	57.903		82	71.7332	67.1455	66.3354	57.903
83	74.1073	72.1645	68.5794	58.205		83	72.1645	66.9094	66.4013	58.205
84	73.9687	72.3055	68.4378	57.903		84	72.3055	66.795	66.401	57.903
85	73.8266	72.3078	68.2892	58.0542		85	72.3078	66.912	66.3993	58.0542
86	73.9651	72.3055	68.3614	58.0568		86	72.3055	66.7955	66.0704	58.0568
87	74.1071	72.0205	68.3618	58.2112		87	72.0205	66.7924	66.2021	58.2112
88	74.323	72.3055	68.4386	57.9053		88	72.3055	66.735	66.4666	57.9053
89	74.1119	72.0205	68.1461	58.2112		89	72.0205	66.501	66.1361	58.2112
90	74.3197	72.3055	68.3672	58.211		90	72.3055	66.5574	66.2669	58.211
91	73.9621	72.0205	68.4414	58.0572		91	72.0205	66.5582	66.0693	58.0572
92	74.1007	72.3092	68.2205	57.903		92	72.3092	66.6782	66.3343	57.903
93	73.2519	72.1645	68.1456	57.903		93	72.1645	66.7358	66.2687	57.903
94	73.6744	72.1615	68.2982	58.0572		94	72.1615	66.5588	66.0709	58.0572
95	73.4591	72.0205	68.143	58.211		95	72.0205	66.6178	66.4012	58.211
96	73.5334	72.0172	68.5136	58.2085		96	72.0172	66.6752	66.1361	58.2085
97	73.4634	72.5945	68.2181	58.2112		97	72.5945	66.6764	66.203	58.2112
98	73.5961	72.0168	68.0667	58.057		98	72.0168	66.5026	66.0711	58.057
99	73.459	72.1615	68.1415	58.211		99	72.1615	66.7952	66.0706	58.211
100	73.5295	72.3055	68.5864	57.9		100	72.3055	66.3828	66.4011	57.9
101	73.463	72.4502	68.29	58.0572		101	72.4502	66.383	66.2689	58.0572
102	73.5304	72.7378	68.0699	58.0568		102	72.7378	66.3848	66.1371	58.0568
103	73.6745	72.0168	68.215	58.2112		103	72.0168	66.3247	66.334	58.2112
104	73.3229	72.3063	68.2894	58.0572		104	72.3063	66.3253	66.2033	58.0572
105	73.7446	71.8765	68.1472	58.3625		105	71.8765	66.442	66.3344	58.3625
106	73.606	72.4518	67.9933	58.0542		106	72.4518	66.3838	66.401	58.0542
107	73.3244	72.163	68.1454	58.2112		107	72.163	66.4453	66.005	58.2112
108	73.6777	72.1645	68.221	58.2112		108	72.1645	66.2646	66.269	58.2112
109	73.6755	72.1653	67.8526	58.3653		109	72.1653	66.3244	66.3351	58.3653
110	73.6052	72.3077	68.0718	58.0572		110	72.3077	66.2063	65.9388	58.0572
111	73.5376	72.4503	67.849	58.054		111	72.4503	66.2671	66.2028	58.054
112	73.6054	72.0205	67.8491	58.0542		112	72.0205	66.2082	66.1368	58.0542
113	73.4684	72.1615	67.9954	58.0542		113	72.1615	66.207	66.2689	58.0542
114	73.5384	72.1608	68.067	58.054		114	72.1608	66.3842	66.335	58.054
115	73.7493	72.1605	68.0695	57.903		115	72.1605	66.149	66.0051	57.903
116	73.7471	72.1615	68.0695	57.9028		116	72.1615	66.441	66.203	57.9028
117	73.6719	72.021	67.9964	57.7488		117	72.021	66.1486	66.2028	57.7488
118	73.8219	71.8762	67.9227	58.3625		118	71.8762	66.0311	66.204	58.3625
119	73.9596	72.5955	67.9231	58.2085		119	72.5955	66.3243	66.3346	58.2085
120	73.5361	72.0168	67.9226	58.0572		120	72.0168	66.2074	66.2692	58.0572
121	73.4677	72.1605	67.995	58.2082		121	72.1605	66.1495	66.1379	58.2082
122	73.5335	72.5945	67.9219	57.903		122	72.5945	66.2659	66.1372	57.903
123	73.9621	72.1653	68.0685	58.205		123	72.1653	66.1494	66.3332	58.205
124	73.893	72.1612	68.364	58.0542		124	72.1612	65.9724	66.1368	58.0542
125	73.8915	72.4502	67.9915	58.2085		125	72.4502	66.2102	66.2038	58.2085
126	73.7516	72.0205	68.0666	58.0542		126	72.0205	66.325	66.4004	58.0542
127	73.6816	72.3055	68.0678	58.3625		127	72.3055	66.1499	65.9391	58.3625
128	73.821	72.7405	67.9965	58.0572		128	72.7405	66.032	66.0051	58.0572
129	73.8225	72.021	67.9239	58.2112		129	72.021	66.206	66.3333	58.2112
130	73.6102	72.0198	68.2208	58.2085		130	72.0198	66.2652	65.9391	58.2085
131	74.032	71.7265	68.1426	58.211		131	71.7265	65.9719	66.0058	58.211
132	73.8192	72.0205	68.0685	58.5165		132	72.0205	66.0323	66.0714	58.5165
133	73.8179	72.3055	67.9981	58.2112		133	72.3055	66.0921	66.2036	58.2112
134	74.1719	72.0205	67.7724	58.0572		134	72.0205	66.2063	66.0718	58.0572
135	73.8222	71.8758	67.9931	58.2085		135	71.8758	65.8552	65.9391	58.2085
136	73.8949	71.7332	67.777	57.7488		136	71.7332	66.09	66.335	57.7488
137	73.893	71.7315	67.6236	58.0572		137	71.7315	66.0308	66.1378	58.0572
138	73.9617	72.1645	67.7082	58.2085		138	72.1645	66.0322	65.8728	58.2085
139	73.9602	71.8748	68.1436	58.3625		139	71.8748	66.268	66.0713	58.3625
140	73.9624	71.8758	67.7716	58.3588		140	71.8758	65.9144	66.0054	58.3588
141	73.8261	72.5945	67.9172	58.0568		141	72.5945	66.0921	66.2041	58.0568
142	73.8263	72.3063	67.6306	58.2112		142	72.3063	65.9724	65.8733	58.2112
143	74.2455	72.1645	67.8484	58.0572		143	72.1645	66.0318	66.0714	58.0572
144	73.824	72.3063	67.9988	58.519		144	72.3063	65.9132	66.071	58.519
145	73.8944	72.0185	67.7746	58.0542		145	72.0185	66.0318	66.137	58.0542
146	74.1096	72.1645	67.6285	58.2112		146	72.1645	65.9708	66.0714	58.2112
147	73.9639	72.0168	67.8554	58.365		147	72.0168	66.2086	65.9394	58.365
148	74.1084	71.8718	67.8477	58.3625		148	71.8718	65.7365	66.3349	58.3625
149	73.8979	72.0168	67.6305	58.3653		149	72.0168	66.0325	66.1379	58.3653
150	74.1045	72.0172	67.6267	58.6673		150	72.0172	65.9722	66.1363	58.6673
151	74.1051	71.5865	67.9215	58.0572		151	71.5865	65.7385	66.2689	58.0572
152	73.8936	71.7315	67.6976	58.2085		152	71.7315	66.2095	66.1369	58.2085
153	74.3241	72.0205	67.9945	58.2085		153	72.0205	66.0302	66.0701	58.2085
154	74.1028	71.5865	67.7001	58.5162		154	71.5865	65.7968	66.0053	58.5162
155	74.0362	72.4503	67.703	58.0568		155	72.4503	65.855	66.4009	58.0568
156	74.1043	71.7312	67.7731	58.3592		156	71.7312	65.9722	65.9394	58.3592
157	74.1028	71.879	67.7755	58.2112		157	71.879	65.9127	66.2038	58.2112
158	74.2511	71.879	67.6991	58.2085		158	71.879	65.7958	66.0714	58.2085
159	74.2471	71.8758	68.1429	58.0572		159	71.8758	65.7933	66.4011	58.0572
160	74.1045	71.7318	67.7704	57.903		160	71.7318	66.0301	66.2024	57.903
161	74.0321	72.0205	67.8468	58.3653		161	72.0205	65.736	66.2688	58.3653
162	74.3911	72.3055	67.7805	57.9027		162	72.3055	65.8564	66.2696	57.9027
163	74.2444	72.0198	67.5532	58.0542		163	72.0198	65.854	66.0713	58.0542
164	73.9681	71.8762	68.0007	58.3622		164	71.8762	65.9149	65.9396	58.3622
165	74.5209	71.7315	68.0667	58.3653		165	71.7315	65.9156	66.2032	58.3653
166	74.1764	72.0205	67.6232	57.903		166	72.0205	65.8544	66.2043	57.903
167	74.2505	72.312	67.4014	58.0572		167	72.312	65.6784	65.9398	58.0572
168	74.2488	71.8725	67.7739	57.9		168	71.8725	66.0309	66.2701	57.9
169	74.1778	72.5975	67.6266	58.519		169	72.5975	65.7968	66.0719	58.519
170	74.3173	72.5945	68.0784	58.211		170	72.5945	65.917	66.3357	58.211
171	74.2524	72.1615	67.7763	58.6673		171	72.1615	65.679	66.2683	58.6673
172	74.1095	72.0198	67.6946	58.3625		172	72.0198	65.7955	66.2696	58.3625
173	74.2436	72.1645	67.481	58.0568		173	72.1645	65.6784	66.1377	58.0568
174	74.1801	72.1645	67.85	58.0572		174	72.1645	65.9722	65.9394	58.0572
175	74.1776	72.4488	67.7018	58.0572		175	72.4488	65.9127	66.2038	58.0572
176	74.2489	72.3092	67.6324	58.0572		176	72.3092	65.7958	66.0714	58.0572
177	74.0364	72.1645	67.6272	58.211		177	72.1645	65.7933	66.4011	58.211
178	74.4608	72.4502	67.6321	58.5162		178	72.4502	66.0301	66.2024	58.5162
179	74.1755	71.5897	67.6265	58.0542		179	71.5897	65.736	66.2688	58.0542
180	74.4581	72.4505	67.6321	57.903		180	72.4505	65.8564	66.2696	57.903
181	74.4591	72.1645	67.8423	58.513		181	72.1645	65.854	66.0713	58.513
182	74.3882	72.3092	67.5564	58.3625		182	72.3092	65.9149	65.9396	58.3625
183	74.3901	72.1643	67.6277	58.3625		183	72.1643	65.9156	66.2032	58.3625
184	74.6052	72.5942	67.6309	58.2085		184	72.5942	65.8544	66.2043	58.2085
185	74.3888	71.8758	67.3301	58.2112		185	71.8758	65.6784	65.9398	58.2112
186	74.5315	72.3037	67.4816	57.903		186	72.3037	66.0309	66.2701	57.903
187	74.5998	72.4507	67.6287	58.3622		187	72.4507	65.7968	66.0719	58.3622
188	74.6022	72.3077	67.5529	58.0572		188	72.3077	65.917	66.3357	58.0572
189	74.4611	72.5942	67.6285	58.2085		189	72.5942	65.679	66.2683	58.2085
190	74.4595	72.4502	67.6229	58.5165		190	72.4502	65.7955	66.2696	58.5165
191	74.3872	72.3092	67.5621	58.5132		191	72.3092	65.6784	66.1377	58.5132
192	74.7395	72.1645	67.4025	58.365		192	72.1645	65.9722	65.9394	58.365
193	74.6024	72.3092	67.9966	58.0542		193	72.3092	65.9127	66.2038	58.0542
194	74.6003	72.0205	67.4784	58.2112		194	72.0205	65.7958	66.0714	58.2112
195	74.4579	72.0205	67.5526	58.3625		195	72.0205	65.7933	66.4011	58.3625
196	74.5237	72.0205	67.552	58.2112		196	72.0205	66.0301	66.2024	58.2112
197	74.1739	72.0205	67.5535	58.211		197	72.0205	65.736	66.2688	58.211
198	74.2391	72.3055	67.4829	58.3653		198	72.3055	65.8564	66.2696	58.3653
199	73.8122	72.163	67.3327	58.3625		199	72.163	65.854	66.0713	58.3625
200	73.954	72.3055	67.4845	58.5157		200	72.3055	65.9149	65.9396	58.5157
201	73.9482	71.878	67.5594	58.0572		201	71.878	65.9156	66.2032	58.0572
202	73.8086	72.1678	67.4802	58.3592		202	72.1678	65.8544	66.2043	58.3592
203	73.6666	72.0198	67.407	58.8238		203	72.0198	65.6784	65.9398	58.8238
204	73.7361	72.4535	67.6292	58.3653		204	72.4535	66.0309	66.2701	58.3653
205	73.9549	72.4488	67.7775	58.3625		205	72.4488	65.7968	66.0719	58.3625
206	74.0239	71.8758	67.7064	58.3625		206	71.8758	65.917	66.3357	58.3625
207	73.6667	72.0168	67.5554	58.2085		207	72.0168	65.679	66.2683	58.2085
208	73.88	72.3095	67.3296	58.5132		208	72.3095	65.7955	66.2696	58.5132
209	73.884	72.1645	67.6314	58.3645		209	72.1645	65.6784	66.1377	58.3645
210	73.6681	72.167	67.553	58.365		210	72.167	65.9722	65.9394	58.365
211	74.0957	72.1653	67.548	58.5162		211	72.1653	65.9127	66.2038	58.5162
212	74.0867	72.4532	67.5475	58.2085		212	72.4532	65.7958	66.0714	58.2085
213	73.878	72.447	67.7737	58.0572		213	72.447	65.7933	66.4011	58.0572
214	73.9483	72.1645	67.4864	58.5157		214	72.1645	66.0301	66.2024	58.5157
215	73.8823	72.3092	67.848	58.3653		215	72.3092	65.736	66.2688	58.3653
216	74.0991	72.4532	67.9202	58.8258		216	72.4532	65.8564	66.2696	58.8258
217	73.8016	72.1645	67.3359	58.2112		217	72.1645	65.854	66.0713	58.2112
218	74.0903	72.3063	67.5541	58.0572		218	72.3063	65.9149	65.9396	58.0572
219	73.7458	72.1645	67.5555	58.3592		219	72.1645	65.9156	66.2032	58.3592
220	73.9522	72.3092	67.6266	58.6698		220	72.3092	65.8544	66.2043	58.6698
221	74.0202	72.3088	67.5587	58.2112		221	72.3088	65.6784	65.9398	58.2112
222	74.3776	72.0168	67.4821	58.211		222	72.0168	66.0309	66.2701	58.211
223	73.9537	72.5973	67.8505	58.2085		223	72.5973	65.7968	66.0719	58.2085
224	74.0251	72.0205	67.4772	58.3625		224	72.0205	65.917	66.3357	58.3625
225	74.2405	72.3117	67.8438	58.2112		225	72.3117	65.679	66.2683	58.2112
226	74.0975	72.8815	67.3325	58.3653		226	72.8815	65.7955	66.2696	58.3653
227	74.0982	72.3092	67.629	58.5165		227	72.3092	65.6784	66.1377	58.5165
228	73.9502	72.3055	67.63	58.3622		228	72.3055	65.9722	65.9394	58.3622
229	73.8844	72.1608	67.4132	58.3625		229	72.1608	65.9127	66.2038	58.3625
230	73.9551	72.5965	67.6282	58.3653		230	72.5965	65.7958	66.0714	58.3653
231	74.0181	72.3085	67.4772	58.5157		231	72.3085	65.7933	66.4011	58.5157
232	74.1721	72.4488	67.481	58.3625		232	72.4488	66.0301	66.2024	58.3625
233	73.9524	72.3092	67.6996	58.2112		233	72.3092	65.736	66.2688	58.2112
234	74.1654	72.1645	67.4781	58.2085		234	72.1645	65.8564	66.2696	58.2085
235	73.8875	72.1615	67.2587	58.3625		235	72.1615	65.854	66.0713	58.3625
236	74.0268	72.0205	67.6965	58.5157		236	72.0205	65.9149	65.9396	58.5157
237	73.7506	71.8705	67.6945	58.5183		237	71.8705	65.9156	66.2032	58.5183
238	73.9544	72.4502	67.4802	58.3625		238	72.4502	65.8544	66.2043	58.3625
239	74.1008	72.4502	67.403	58.211		239	72.4502	65.6784	65.9398	58.211
240	74.1631	72.1615	67.2582	58.5157		240	72.1615	66.0309	66.2701	58.5157
241	73.8912	72.1615	67.7067	58.667		241	72.1615	65.7968	66.0719	58.667
242	74.2374	72.3023	67.5576	58.2085		242	72.3023	65.917	66.3357	58.2085
243	74.1704	72.0125	67.4038	58.2082		243	72.0125	65.679	66.2683	58.2082
244	74.2386	72.8735	67.7034	58.3622		244	72.8735	65.7955	66.2696	58.3622
245	74.3085	72.3015	67.4755	58.0572		245	72.3015	65.6784	66.1377	58.0572
246	74.236	72.3055	67.336	58.5165		246	72.3055	65.9722	65.9394	58.5165
247	74.3799	72.3092	67.7042	58.5162		247	72.3092	65.9127	66.2038	58.5162
248	74.17	72.0205	67.3332	58.054		248	72.0205	65.7958	66.0714	58.054
249	74.1694	72.023	67.8434	58.3592		249	72.023	65.7933	66.4011	58.3592
250	74.5276	71.8783	67.7759	58.2085		250	71.8783	66.0301	66.2024	58.2085
251	74.167	72.023	67.557	58.3625		251	72.023	65.736	66.2688	58.3625
252	74.1679	72.0205	67.4751	58.2112		252	72.0205	65.8564	66.2696	58.2112
253	74.2391	72.0198	67.4779	58.3625		253	72.0198	65.854	66.0713	58.3625
254	74.0989	72.5863	67.6296	58.2112		254	72.5863	65.9149	65.9396	58.2112
255	74.1706	72.3092	67.4784	58.2112		255	72.3092	65.9156	66.2032	58.2112
256	74.0269	72.0198	67.4805	58.5132		256	72.0198	65.8544	66.2043	58.5132
257	74.5229	72.023	67.3336	58.3622		257	72.023	65.6784	65.9398	58.3622
258	74.0935	72.0168	67.4836	58.0572		258	72.0168	66.0309	66.2701	58.0572
259	74.0965	72.0198	67.3329	58.6698		259	72.0198	65.7968	66.0719	58.6698
260	74.3121	72.0195	67.7027	58.5162		260	72.0195	65.917	66.3357	58.5162
261	74.238	72.3057	67.6299	58.3622		261	72.3057	65.679	66.2683	58.3622
262	74.4507	72.0132	67.6308	58.6703		262	72.0132	65.7955	66.2696	58.6703
263	74.3776	72.3092	67.4801	58.5162		263	72.3092	65.6784	66.1377	58.5162
264	74.3831	72.0205	67.7069	58.5162		264	72.0205	65.9722	65.9394	58.5162
265	74.1665	72.1645	67.4844	58.2112		265	72.1645	65.9127	66.2038	58.2112
266	74.2405	72.3045	67.558	58.2112		266	72.3045	65.7958	66.0714	58.2112
267	74.1742	72.0168	67.63	58.67		267	72.0168	65.7933	66.4011	58.67
268	74.1671	72.3055	67.8529	58.208		268	72.3055	66.0301	66.2024	58.208
269	74.0965	72.0172	67.479	58.3622		269	72.0172	65.736	66.2688	58.3622
270	74.3134	72.1653	67.6208	58.8235		270	72.1653	65.8564	66.2696	58.8235
271	74.2416	71.587	67.6271	58.6695		271	71.587	65.854	66.0713	58.6695
272	74.4504	72.3092	67.6334	58.5162		272	72.3092	65.9149	65.9396	58.5162
273	74.453	72.1645	67.479	58.365		273	72.1645	65.9156	66.2032	58.365
274	74.3801	72.5942	67.8506	58.67		274	72.5942	65.8544	66.2043	58.67
275	74.7291	72.0157	67.851	58.5162		275	72.0157	65.6784	65.9398	58.5162
276	74.1701	72.0205	67.6262	58.3622		276	72.0205	66.0309	66.2701	58.3622
277	73.9579	72.1615	67.7052	58.5183		277	72.1615	65.7968	66.0719	58.5183
278	74.2404	72.1645	67.4805	58.3622		278	72.1645	65.917	66.3357	58.3622
279	74.0954	72.3095	67.5572	58.3625		279	72.3095	65.679	66.2683	58.3625
280	74.1028	72.3023	67.5511	58.6725		280	72.3023	65.7955	66.2696	58.6725
281	74.3744	72.1615	67.7002	58.2085		281	72.1615	65.6784	66.1377	58.2085
282	74.2395	72.879	67.7007	58.977		282	72.879	65.9722	65.9394	58.977
283	74.4543	72.1645	67.8528	58.365		283	72.1645	65.9127	66.2038	58.365
284	74.4549	71.8762	67.7816	58.5162		284	71.8762	65.7958	66.0714	58.5162
285	74.3155	71.879	67.7751	58.2085		285	71.879	65.7933	66.4011	58.2085
286	74.2438	72.1653	67.6294	58.6703		286	72.1653	66.0301	66.2024	58.6703
287	74.1685	72.4502	67.9288	58.6673		287	72.4502	65.736	66.2688	58.6673
288	74.1066	72.1645	67.6993	58.2085		288	72.1645	65.8564	66.2696	58.2085
289	74.3136	71.8747	67.6321	58.6698		289	71.8747	65.854	66.0713	58.6698
290	74.2415	72.3085	67.4836	58.3622		290	72.3085	65.9149	65.9396	58.3622
291	74.2401	72.1645	67.7763	58.519		291	72.1645	65.9156	66.2032	58.519
292	74.7315	71.5858	67.926	58.6703		292	71.5858	65.8544	66.2043	58.6703
293	74.4545	71.8755	67.9224	58.6703		293	71.8755	65.6784	65.9398	58.6703
294	74.2394	72.3063	67.9955	58.6723		294	72.3063	66.0309	66.2701	58.6723
295	74.1669	72.3092	67.6232	58.667		295	72.3092	65.7968	66.0719	58.667
296	74.5174	72.1645	67.853	58.8233		296	72.1645	65.917	66.3357	58.8233
297	74.3132	71.8725	67.4836	58.3625		297	71.8725	65.679	66.2683	58.3625
298	74.5239	72.1608	67.5576	58.2112		298	72.1608	65.7955	66.2696	58.2112
299	74.1722	72.0195	67.9261	58.6703		299	72.0195	65.6784	66.1377	58.6703
300	74.0914	72.0238	67.8483	58.5165		300	72.0238	65.9722	65.9394	58.5165
301	73.8109	71.7332	67.6306	58.8208		301	71.7332	65.9127	66.2038	58.8208
302	73.731	72.3055	67.8544	58.3625		302	72.3055	65.7958	66.0714	58.3625
303	73.7271	72.1608	67.7044	58.5165		303	72.1608	65.7933	66.4011	58.5165
304	73.7286	72.0168	67.7785	58.516		304	72.0168	66.0301	66.2024	58.516
305	73.3754	72.0168	67.7061	58.6667		305	72.0168	65.736	66.2688	58.6667
306	73.233	72.0205	67.6365	58.519		306	72.0205	65.8564	66.2696	58.519
307	73.447	71.7315	67.7011	58.519		307	71.7315	65.854	66.0713	58.519
308	73.3029	72.1645	67.483	58.8238		308	72.1645	65.9149	65.9396	58.8238
309	73.4411	72.3055	68.002	58.3625		309	72.3055	65.9156	66.2032	58.3625
310	73.5146	72.1647	67.7105	58.3625		310	72.1647	65.8544	66.2043	58.3625
311	73.0678	71.7308	67.2513	58.5162		311	71.7308	65.6784	65.9398	58.5162
312	72.8622	72.0205	67.2492	58.516		312	72.0205	66.0309	66.2701	58.516
313	72.7725	72.1615	67.1602	58.6703		313	72.1615	65.7968	66.0719	58.6703
314	73.0527	71.8748	67.1603	58.6673		314	71.8748	65.917	66.3357	58.6673
315	72.7717	72.5917	67.1585	58.5162		315	72.5917	65.679	66.2683	58.5162
316	72.6775	71.8755	67.2517	58.821		316	71.8755	65.7955	66.2696	58.821
317	72.7753	71.7315	67.3553	58.6703		317	71.7315	65.6784	66.1377	58.6703
318	72.9647	72.0205	67.2522	58.6723		318	72.0205	65.9722	65.9394	58.6723
319	72.3953	72.0198	67.3593	58.974		319	72.0198	65.9127	66.2038	58.974
320	73.0472	72.0205	67.2513	58.8238		320	72.0205	65.7958	66.0714	58.8238
321	72.8652	71.7315	67.1597	58.67		321	71.7315	65.7933	66.4011	58.67
322	72.8697	72.0168	67.1642	58.519		322	72.0168	66.0301	66.2024	58.519
323	73.2372	71.8725	67.552	58.519		323	71.8725	65.736	66.2688	58.519
324	72.5908	71.7315	67.2542	58.3625		324	71.7315	65.8564	66.2696	58.3625
325	73.1585	71.7275	67.2593	58.6673		325	71.7275	65.854	66.0713	58.6673
326	72.9717	71.7343	67.0618	58.821		326	71.7343	65.9149	65.9396	58.821
327	74.1145	71.7308	67.1548	58.3622		327	71.7308	65.9156	66.2032	58.3622
328	74.022	71.7308	67.4533	58.5162		328	71.7308	65.8544	66.2043	58.5162
329	74.0222	71.8683	67.1603	58.5157		329	71.8683	65.6784	65.9398	58.5157
330	74.0218	72.0198	67.6553	58.6697		330	72.0198	66.0309	66.2701	58.6697
331	73.6425	72.3023	67.4583	58.3622		331	72.3023	65.7968	66.0719	58.3622
332	73.6463	71.8725	66.9623	58.5157		332	71.8725	65.917	66.3357	58.5157
333	73.4488	71.8758	67.0585	58.6703		333	71.8758	65.679	66.2683	58.6703
334	72.969	72.0205	67.458	58.8235		334	72.0205	65.7955	66.2696	58.8235
335	73.1615	72.0205	67.4627	58.5165		335	72.0205	65.6784	66.1377	58.5165
336	72.6875	72.1615	67.0592	58.6697		336	72.1615	65.9722	65.9394	58.6697
337	72.8728	72.1615	67.3608	58.519		337	72.1615	65.9127	66.2038	58.519
338	72.7852	71.8725	67.06	58.8235		338	71.8725	65.7958	66.0714	58.8235
339	72.7715	71.8717	67.5557	58.5162		339	71.8717	65.7933	66.4011	58.5162
340	72.873	71.8762	67.552	58.6703		340	71.8762	66.0301	66.2024	58.6703
341	72.9598	71.879	67.35	58.821		341	71.879	65.736	66.2688	58.821
342	72.6802	71.8758	67.65	58.5162		342	71.8758	65.8564	66.2696	58.5162
343	72.7755	72.023	67.3553	58.6698		343	72.023	65.854	66.0713	58.6698
344	73.057	72.1653	67.3583	58.5162		344	72.1653	65.9149	65.9396	58.5162
345	72.875	72.0173	67.4533	58.5157		345	72.0173	65.9156	66.2032	58.5157
346	72.8757	71.8722	67.4508	58.9772		346	71.8722	65.8544	66.2043	58.9772
347	72.8725	72.1615	67.1632	58.211		347	72.1615	65.6784	65.9398	58.211
348	72.4958	72.0195	67.1597	58.5157		348	72.0195	66.0309	66.2701	58.5157
349	72.4958	72.1605	67.5563	58.667		349	72.1605	65.7968	66.0719	58.667
350	72.873	72.1615	67.2567	58.6703		350	72.1615	65.917	66.3357	58.6703
351	72.6873	71.7343	67.5535	58.6698		351	71.7343	65.679	66.2683	58.6698
352	73.1533	72.1605	67.4587	58.8233		352	72.1605	65.7955	66.2696	58.8233
353	72.9723	72.0205	67.6578	58.6703		353	72.0205	65.6784	66.1377	58.6703
354	72.8725	72.1615	67.1632	58.211		354	72.1615	65.6784	65.9398	58.211
355	72.4958	72.0195	67.1597	58.5157		355	72.0195	66.0309	66.2701	58.5157
356	72.4958	72.1605	67.5563	58.667		356	72.1605	65.7968	66.0719	58.667
357	72.873	72.1615	67.2567	58.6703		357	72.1615	65.917	66.3357	58.6703
358	72.6873	71.7343	67.5535	58.6698		358	71.7343	65.679	66.2683	58.6698
359	73.1533	72.1605	67.4587	58.8233		359	72.1605	65.7955	66.2696	58.8233
360	72.9723	72.0205	67.6578	58.6703		360	72.0205	65.6784	66.1377	58.6703

## Sheet: TEMPERATURE
RR	RADIATION ROOM
BW	BOTTOM WITH COLD RING
TW	TOP WITH COLD RING
BN	BOTTOM WITHOUT COLD RING
TN	TOP WITHOUT COLD RING
CR	COLD ROOM
TIME (min)	RR	BW	TW	CR		TIME (min)	RR	BN	TN	CR
0	20.6515	2.87475	2.87475	2.3485		0	20.6515	5.636	4.5429	2.3485
1	20.6515	3.43938	3.06712	2.3485		1	20.6515	5.80333	4.9927	2.3485
2	20.6515	4.25512	3.33	2.3485		2	20.6515	6.24933	5.58433	2.3485
3	20.6515	4.94513	3.39287	2.3485		3	20.6515	7.30867	6.2438	2.3485
4	20.6515	5.50975	3.45575	2.3485		4	20.6515	8.42322	6.6956	2.3485
5	20.6515	6.0115	3.58137	2.3485		5	20.6515	9.37067	7.2984	2.3485
6	20.6515	6.513	3.76963	2.3485		6	20.6515	10.0391	7.9009	2.3485
7	20.7767	7.0775	3.89525	2.3485		7	20.7767	10.7636	8.453	2.3485
8	20.6515	7.579	4.02088	2.3485		8	20.6515	11.3763	9.1556	2.3485
9	20.6515	8.01812	4.39775	2.3485		9	20.6515	11.8218	9.7579	2.3485
10	20.6515	8.3315	4.4605	2.3485		10	20.6515	12.3231	10.3601	2.3485
11	20.6515	8.51962	4.9	2.3485		11	20.6515	12.7687	10.9121	2.3485
12	20.6515	8.833	4.9	2.3485		12	20.6515	13.2698	11.4137	2.3485
13	20.7767	9.02112	5.33975	2.3485		13	20.7767	13.6597	11.9654	2.3485
14	20.6515	9.1465	5.46537	2.3485		14	20.6515	14.0494	12.467	2.3485
15	20.7767	9.272	5.52813	2.3485		15	20.7767	14.439	12.9687	2.3485
16	20.7767	9.33462	5.90463	2.3485		16	20.7767	14.7172	13.3698	2.3485
17	20.6515	9.58525	6.03025	2.3485		17	20.6515	14.94	13.8711	2.3485
18	20.7767	9.77338	6.03025	2.3485		18	20.7767	15.3854	14.2221	2.3485
19	20.6515	9.77338	6.53262	2.3485		19	20.6515	15.5524	14.5729	2.3485
20	20.6515	9.83613	6.53262	2.47425		20	20.6515	15.7749	15.0241	2.47425
21	20.7767	10.024	6.721	2.6		21	20.7767	16.1646	15.3749	2.6
22	20.7767	10.1494	6.90938	2.6		22	20.7767	16.2758	15.5252	2.6
23	20.7767	10.212	7.09775	2.6		23	20.7767	16.4983	15.876	2.6
24	20.7767	10.212	7.1605	2.6		24	20.7767	16.7209	16.1265	2.6
25	20.7767	10.2746	7.22325	2.6		25	20.7767	16.8322	16.377	2.6
26	20.7767	10.4	7.59987	2.6		26	20.7767	17.0549	16.6776	2.6
27	20.7767	10.4627	7.66263	2.6		27	20.7767	17.1106	16.7778	2.6
28	20.7767	10.5881	7.72538	2.6		28	20.7767	17.3331	17.0784	2.6
29	20.7767	10.5881	7.85088	2.7255		29	20.7767	17.5556	17.2788	2.7255
30	20.7767	10.7134	7.91363	2.7255		30	20.7767	17.6669	17.4291	2.7255
31	20.7767	10.776	8.10187	2.7255		31	20.7767	17.7781	17.5293	2.7255
32	20.7767	10.776	8.29012	2.7255		32	20.7767	17.945	17.7798	2.7255
33	20.7767	10.776	8.35287	2.85125		33	20.7767	18.0562	17.9802	2.85125
34	20.7767	10.8386	8.35287	2.85125		34	20.7767	18.2788	18.0804	2.85125
35	20.7767	10.8386	8.41562	2.85125		35	20.7767	18.2788	18.1305	2.85125
36	20.7767	10.8386	8.54113	2.85125		36	20.7767	18.3901	18.4311	2.85125
37	20.7767	10.9012	8.60375	2.85125		37	20.7767	18.5571	18.4812	2.85125
38	20.7767	10.964	8.792	2.85125		38	20.7767	18.7241	18.5813	2.85125
39	20.7767	11.0267	8.85463	2.85125		39	20.7767	18.7241	18.6815	2.85125
40	20.7767	11.0267	8.98025	2.85125		40	20.7767	18.7798	18.8318	2.85125
41	20.7767	11.0267	8.98025	2.85125		41	20.7767	18.8909	18.932	2.85125
42	20.7767	11.0267	8.98025	2.85125		42	20.7767	18.8909	18.982	2.85125
43	20.7767	11.0267	8.98025	2.85125		43	20.7767	18.9466	19.0321	2.85125
44	20.7767	11.0895	9.10575	2.85125		44	20.7767	19.2246	19.0822	2.85125
45	20.7767	11.0895	9.1685	2.85125		45	20.7767	19.2802	19.1823	2.85125
46	20.7767	11.1521	9.294	2.85125		46	20.7767	19.3359	19.3826	2.85125
47	20.7767	11.1521	9.35675	2.85125		47	20.7767	19.3359	19.3826	2.85125
48	20.7767	11.1521	9.35675	2.85125		48	20.7767	19.3359	19.4327	2.85125
49	20.7767	11.2774	9.35675	2.85125		49	20.7767	19.3916	19.4827	2.85125
50	20.9017	11.2774	9.4195	2.85125		50	20.9017	19.4472	19.5328	2.85125
51	20.7767	11.2774	9.4195	2.85125		51	20.7767	19.5586	19.5829	2.85125
52	20.7767	11.2148	9.60762	2.85125		52	20.7767	19.6142	19.633	2.85125
53	20.9017	11.2774	9.60762	2.85125		53	20.9017	19.7256	19.6831	2.85125
54	20.9017	11.2148	9.60762	2.85125		54	20.9017	19.7812	19.7833	2.85125
55	20.9017	11.2148	9.60762	2.85125		55	20.9017	19.7812	19.8333	2.85125
56	20.7767	11.2148	9.67037	2.85125		56	20.7767	19.8923	19.8834	2.85125
57	20.9017	11.2775	9.73313	2.977		57	20.9017	19.8923	19.9335	2.977
58	20.9017	11.2775	9.73313	2.977		58	20.9017	19.8923	19.9335	2.977
59	20.9017	11.4029	9.79587	2.977		59	20.9017	19.8923	20.0336	2.977
60	20.9017	11.4029	9.92137	2.977		60	20.9017	19.8923	20.0336	2.977
61	20.9017	11.4029	9.98412	2.977		61	20.9017	19.8923	20.0336	2.977
62	20.9017	11.4029	9.98412	2.977		62	20.9017	19.9479	20.0836	2.977
63	20.9017	11.4029	9.98412	3.10275		63	20.9017	20.059	20.0836	3.10275
64	20.9017	11.4655	9.98412	3.10275		64	20.9017	20.1147	20.1337	3.10275
65	20.9017	11.4655	9.98412	3.10275		65	20.9017	20.2258	20.1337	3.10275
66	20.9017	11.4655	9.98412	3.10275		66	20.9017	20.2258	20.1838	3.10275
67	20.9017	11.4655	9.98412	3.228		67	20.9017	20.3369	20.1838	3.228
68	20.9017	11.4655	9.98412	3.228		68	20.9017	20.3369	20.3339	3.228
69	20.9017	11.4655	9.98412	3.228		69	20.9017	20.3369	20.3339	3.228
70	20.9017	11.4655	9.98412	3.228		70	20.9017	20.3369	20.3339	3.228
71	20.9017	11.4655	9.98412	3.228		71	20.9017	20.3369	20.3339	3.228
72	20.9017	11.4655	10.0469	3.228		72	20.9017	20.3369	20.3339	3.228
73	20.9017	11.4655	10.1722	3.228		73	20.9017	20.3369	20.3339	3.228
74	20.9017	11.4655	10.1722	3.228		74	20.9017	20.3369	20.3339	3.228
75	20.9017	11.4655	10.1722	3.228		75	20.9017	20.3926	20.3339	3.228
76	20.9017	11.4655	10.1722	3.228		76	20.9017	20.3926	20.384	3.228
77	20.9017	11.5907	10.1722	3.228		77	20.9017	20.4481	20.384	3.228
78	20.9017	11.6535	10.1722	3.228		78	20.9017	20.4481	20.384	3.228
79	20.9017	11.6535	10.235	3.228		79	20.9017	20.4481	20.384	3.228
80	20.9017	11.6535	10.235	3.3535		80	20.9017	20.4481	20.4842	3.3535
81	20.9017	11.6535	10.2977	3.3535		81	20.9017	20.4481	20.4842	3.3535
82	20.9017	11.6535	10.2977	3.3535		82	20.9017	20.4481	20.4842	3.3535
83	20.9017	11.7161	10.3605	3.3535		83	20.9017	20.4481	20.4842	3.3535
84	20.9017	11.6535	10.4232	3.3535		84	20.9017	20.5037	20.4842	3.3535
85	20.9017	11.7161	10.4232	3.3535		85	20.9017	20.5037	20.4842	3.3535
86	20.9017	11.7161	10.486	3.3535		86	20.9017	20.5037	20.4842	3.3535
87	20.9017	11.7161	10.486	3.3535		87	20.9017	20.615	20.5342	3.3535
88	20.9017	11.7788	10.486	3.3535		88	20.9017	20.615	20.5342	3.3535
89	20.9017	11.7788	10.5487	3.3535		89	20.9017	20.615	20.5842	3.3535
90	20.9017	11.7788	10.5487	3.3535		90	20.9017	20.615	20.6343	3.3535
91	20.9017	11.7788	10.5487	3.3535		91	20.9017	20.6706	20.6343	3.3535
92	20.9017	11.7788	10.5487	3.3535		92	20.9017	20.6706	20.6343	3.3535
93	20.9017	11.8414	10.6115	3.3535		93	20.9017	20.7262	20.6343	3.3535
94	20.9017	11.9041	10.6115	3.3535		94	20.9017	20.6706	20.6343	3.3535
95	20.9017	11.9041	10.6115	3.3535		95	20.9017	20.7262	20.7344	3.3535
96	20.9017	11.9041	10.6115	3.3535		96	20.9017	20.7262	20.6843	3.3535
97	20.9017	11.9041	10.6115	3.3535		97	20.9017	20.7819	20.6843	3.3535
98	20.9017	11.9041	10.6741	3.3535		98	20.9017	20.7262	20.7344	3.3535
99	20.9017	11.9667	10.6741	3.3535		99	20.9017	20.7818	20.7845	3.3535
100	20.9017	11.9667	10.6741	3.3535		100	20.9017	20.8374	20.7845	3.3535
101	20.9017	11.9667	10.6741	3.3535		101	20.9017	20.8374	20.7845	3.3535
102	20.9017	11.9667	10.6741	3.3535		102	20.9017	20.893	20.7845	3.3535
103	20.9017	12.0295	10.6741	3.3535		103	20.9017	20.893	20.8345	3.3535
104	20.9017	12.0921	10.7368	3.3535		104	20.9017	20.893	20.7845	3.3535
105	20.9017	12.0295	10.7368	3.3535		105	20.9017	20.893	20.8345	3.3535
106	20.9017	12.0921	10.7368	3.3535		106	20.9017	20.893	20.7845	3.3535
107	20.9017	12.0921	10.7368	3.3535		107	20.9017	20.893	20.8345	3.3535
108	20.9017	12.0921	10.7994	3.3535		108	20.9017	20.893	20.8345	3.3535
109	20.9017	12.1547	10.7994	3.3535		109	20.9017	20.893	20.8345	3.3535
110	20.9017	12.1547	10.7994	3.3535		110	20.9017	20.893	20.8345	3.3535
111	20.9017	12.1547	10.7994	3.3535		111	20.9017	20.893	20.8345	3.3535
112	20.9017	12.1547	10.7994	3.3535		112	20.9017	20.893	20.8345	3.3535
113	20.9017	12.1547	10.7994	3.3535		113	20.9017	20.893	20.8345	3.3535
114	20.9017	12.2174	10.7994	3.3535		114	20.9017	20.893	20.8345	3.3535
115	20.9017	12.2174	10.7994	3.3535		115	20.9017	20.893	20.8345	3.3535
116	20.9017	12.2174	10.8621	3.3535		116	20.9017	20.893	20.8345	3.3535
117	20.9017	12.2174	10.8621	3.3535		117	20.9017	20.893	20.8345	3.3535
118	20.9017	12.2174	10.8621	3.3535		118	20.9017	20.893	20.8345	3.3535
119	20.9017	12.2174	10.9247	3.479		119	20.9017	20.893	20.8345	3.479
120	20.9017	12.2174	10.9247	3.479		120	20.9017	20.893	20.8345	3.479
121	20.9017	12.2801	10.9247	3.479		121	20.9017	20.893	20.8345	3.479
122	20.9017	12.2801	11.05	3.479		122	20.9017	20.893	20.8345	3.479
123	20.9017	12.2801	10.9874	3.479		123	20.9017	20.893	20.8345	3.479
124	20.9017	12.2801	10.9874	3.479		124	20.9017	20.893	20.8345	3.479
125	20.9017	12.2801	11.1127	3.6045		125	20.9017	20.893	20.8345	3.6045
126	20.9017	12.2801	11.1127	3.6045		126	20.9017	20.893	20.8345	3.6045
127	20.9017	12.2801	11.1755	3.6045		127	20.9017	20.893	20.8345	3.6045
128	20.9017	12.2801	11.2383	3.6045		128	20.9017	20.893	20.8345	3.6045
129	20.9017	12.2801	11.2383	3.6045		129	20.9017	20.893	20.8345	3.6045
130	20.9017	12.2801	11.2383	3.72975		130	20.9017	20.893	20.8345	3.72975
131	20.9017	12.2801	11.2383	3.6045		131	20.9017	20.893	20.8345	3.6045
132	20.9017	12.2801	11.2383	3.6045		132	20.9017	20.893	20.8345	3.6045
133	20.9017	12.2801	11.2383	3.72975		133	20.9017	20.893	20.8345	3.72975
134	20.9017	12.3428	11.2383	3.72975		134	20.9017	20.893	20.8345	3.72975
135	20.9017	12.3428	11.2383	3.72975		135	20.9017	20.893	20.8345	3.72975
136	20.9017	12.4054	11.2383	3.72975		136	20.9017	20.893	20.8345	3.72975
137	20.9017	12.4054	11.2383	3.72975		137	20.9017	20.893	20.8345	3.72975
138	20.9017	12.4054	11.2383	3.72975		138	20.9017	20.893	20.8345	3.72975
139	20.9017	12.4054	11.2383	3.72975		139	20.9017	20.893	20.8345	3.72975
140	20.9017	12.4054	11.2383	3.72975		140	20.9017	20.893	20.8345	3.72975
141	20.9017	12.4054	11.2383	3.72975		141	20.9017	20.893	20.8345	3.72975
142	20.9017	12.468	11.2383	3.72975		142	20.9017	20.893	20.8345	3.72975
143	20.9017	12.468	11.2383	3.72975		143	20.9017	20.893	20.8345	3.72975
144	20.9017	12.5306	11.3638	3.8555		144	20.9017	20.893	20.8345	3.8555
145	20.9017	12.5306	11.4264	3.8555		145	20.9017	20.893	20.8345	3.8555
146	20.9017	12.5306	11.4264	3.8555		146	20.9017	20.893	20.8345	3.8555
147	20.9017	12.5933	11.4264	3.8555		147	20.9017	20.893	20.8345	3.8555
148	20.9017	12.5933	11.4264	3.8555		148	20.9017	20.893	20.8345	3.8555
149	20.9017	12.5933	11.4264	3.8555		149	20.9017	20.893	20.8345	3.8555
150	20.9017	12.5933	11.4264	3.72975		150	20.9017	20.893	20.8345	3.72975
151	20.9017	12.7186	11.4264	3.72975		151	20.9017	20.893	20.8345	3.72975
152	20.9017	12.7186	11.4264	3.60425		152	20.9017	20.893	20.8345	3.60425
153	20.9017	12.7186	11.4264	3.3535		153	20.9017	20.893	20.8345	3.3535
154	20.9017	12.7186	11.4264	3.3535		154	20.9017	20.893	20.8345	3.3535
155	20.9017	12.7812	11.4264	3.3535		155	20.9017	20.893	20.8345	3.3535
156	20.9017	12.7812	11.4264	3.3535		156	20.9017	20.893	20.8345	3.3535
157	20.9017	12.7812	11.4264	3.3535		157	20.9017	20.893	20.8345	3.3535
158	20.9017	12.7812	11.489	3.3535		158	20.9017	20.893	20.8345	3.3535
159	20.9017	12.7812	11.489	3.22775		159	20.9017	20.893	20.8345	3.22775
160	20.9017	12.7812	11.5518	2.977		160	20.9017	20.893	20.8345	2.977
161	20.9017	12.7812	11.6145	2.977		161	20.9017	20.893	20.8845	2.977
162	20.9017	12.844	11.6145	2.85125		162	20.9017	20.893	20.8345	2.85125
163	20.9017	12.844	11.6773	2.85125		163	20.9017	20.893	20.8845	2.85125
164	20.9017	12.844	11.74	2.7255		164	20.9017	20.893	20.8845	2.7255
165	20.9017	12.844	11.74	2.7255		165	20.9017	20.9486	20.8845	2.7255
166	20.9017	12.844	11.74	2.7255		166	20.9017	20.893	20.8845	2.7255
167	20.9017	12.844	11.74	2.6		167	20.9017	20.9486	20.8845	2.6
168	20.9017	12.844	11.74	2.6		168	20.9017	20.9486	20.8845	2.6
169	20.9017	12.844	11.8027	2.6		169	20.9017	20.9486	20.8845	2.6
170	20.9017	12.9066	11.8027	2.6		170	20.9017	20.893	20.8845	2.6
171	20.9017	12.9066	11.8655	2.47425		171	20.9017	20.893	20.9345	2.47425
172	20.9017	12.9066	11.8655	2.47425		172	20.9017	20.9486	20.9345	2.47425
173	20.9017	12.9066	11.9283	2.47425		173	20.9017	20.893	20.9345	2.47425
174	20.9017	12.9693	11.9909	2.47425		174	20.9017	20.9486	20.9345	2.47425
175	20.9017	12.9693	11.9909	2.3485		175	20.9017	20.893	20.9345	2.3485
176	20.9017	13.0946	11.9909	2.3485		176	20.9017	20.893	20.9345	2.3485
177	20.9017	13.0946	11.9909	2.3485		177	20.9017	20.9486	20.9345	2.3485
178	20.9017	13.0946	11.9909	2.3485		178	20.9017	20.9486	20.9345	2.3485
179	20.9017	13.0946	11.9909	2.3485		179	20.9017	20.893	20.9345	2.3485
180	20.9017	13.0946	12.0536	2.3485		180	20.9017	20.893	20.9345	2.3485
181	20.9017	13.0946	12.1163	2.3485		181	20.9017	20.9486	20.8845	2.3485
182	20.9017	13.0946	12.1163	2.3485		182	20.9017	20.893	20.8845	2.3485
183	20.9017	13.1571	12.1163	2.3485		183	20.9017	20.893	20.9345	2.3485
184	20.9017	13.1571	12.1163	2.3485		184	20.9017	20.9486	20.9345	2.3485
185	20.9017	13.1571	12.1163	2.3485		185	20.9017	20.893	20.9345	2.3485
186	20.9017	13.1571	12.179	2.3485		186	20.9017	20.9486	20.9345	2.3485
187	20.9017	13.2196	12.179	2.3485		187	20.9017	20.893	20.9345	2.3485
188	20.9017	13.2196	12.179	2.3485		188	20.9017	20.893	20.9345	2.3485
189	20.9017	13.2199	12.2416	2.3485		189	20.9017	20.9486	20.9345	2.3485
190	20.9017	13.3451	12.2416	2.6		190	20.9017	20.9486	20.9345	2.6
191	20.9017	13.4078	12.367	2.6		191	20.9017	20.893	20.9345	2.6
192	20.9017	13.4078	12.367	2.6		192	20.9017	20.893	20.9345	2.6
193	20.9017	13.4078	12.367	2.6		193	20.9017	20.9486	20.8845	2.6
194	20.9017	13.533	12.367	2.6		194	20.9017	20.893	20.8845	2.6
195	20.9017	13.533	12.367	2.6		195	20.9017	20.893	20.9345	2.6
196	20.9017	13.533	12.367	2.6		196	20.9017	20.9486	20.9345	2.6
197	20.9017	13.533	12.4296	2.6		197	20.9017	20.893	20.9345	2.6
198	20.9017	13.533	12.4296	2.6		198	20.9017	20.9486	20.9345	2.6
199	20.9017	13.533	12.4296	2.7255		199	20.9017	20.893	20.9345	2.7255
200	20.9017	13.533	12.4296	2.7255		200	20.9017	20.893	20.9345	2.7255
201	20.9017	13.533	12.4924	2.7255		201	20.9017	20.9486	20.9345	2.7255
202	20.9017	13.6583	12.4924	2.7255		202	20.9017	20.9486	20.9345	2.7255
203	20.9017	13.7209	12.4924	2.85125		203	20.9017	20.893	20.9345	2.85125
204	20.9017	13.7209	12.5551	2.85125		204	20.9017	20.893	20.9345	2.85125
205	20.9017	13.7209	12.5551	2.85125		205	20.9017	20.9486	20.8845	2.85125
206	20.9017	13.7835	12.5551	2.85125		206	20.9017	20.893	20.8845	2.85125
207	20.9017	13.7835	12.5551	2.85125		207	20.9017	20.893	20.9345	2.85125
208	20.9017	13.7835	12.6178	2.85125		208	20.9017	20.9486	20.9345	2.85125
209	20.9017	13.7835	12.6804	2.85125		209	20.9017	20.893	20.9345	2.85125
210	20.9017	13.7835	12.6804	2.85125		210	20.9017	20.9486	20.9345	2.85125
211	20.9017	13.7835	12.8683	2.85125		211	20.9017	20.893	20.9345	2.85125
212	20.9017	13.7835	12.931	2.85125		212	20.9017	20.893	20.9345	2.85125
213	20.9017	13.7835	12.9936	2.85125		213	20.9017	20.9486	20.9345	2.85125
214	20.9017	13.8461	12.9936	2.85125		214	20.9017	20.9486	20.9345	2.85125
215	20.9017	13.8461	12.9936	2.85125		215	20.9017	20.893	20.9345	2.85125
216	20.9017	13.8461	12.9936	2.85125		216	20.9017	20.893	20.9345	2.85125
217	20.9017	13.9712	12.9936	2.85125		217	20.9017	20.9486	20.8845	2.85125
218	20.9017	13.9712	12.9936	2.85125		218	20.9017	20.893	20.8845	2.85125
219	20.9017	13.9712	12.9936	2.85125		219	20.9017	20.893	20.9345	2.85125
220	20.9017	13.9712	13.0562	2.85125		220	20.9017	20.9486	20.9345	2.85125
221	20.9017	13.9712	13.0562	2.85125		221	20.9017	20.893	20.9345	2.85125
222	20.9017	13.9712	13.1189	2.85125		222	20.9017	20.9486	20.9345	2.85125
223	20.9017	14.034	13.1189	2.85125		223	20.9017	20.893	20.9345	2.85125
224	20.9017	14.0965	13.1189	2.85125		224	20.9017	20.893	20.9345	2.85125
225	20.9017	14.0965	13.1189	2.977		225	20.9017	20.9486	20.9345	2.977
226	20.9017	14.2217	13.1189	2.977		226	20.9017	20.9486	20.9345	2.977
227	20.9017	14.2217	13.1189	2.977		227	20.9017	20.893	20.9345	2.977
228	20.9017	14.2217	13.1189	2.977		228	20.9017	20.893	20.9345	2.977
229	20.9017	14.347	13.1816	2.977		229	20.9017	20.9486	20.8845	2.977
230	20.9017	14.347	13.2443	2.977		230	20.9017	20.893	20.8845	2.977
231	20.9017	14.4098	13.2443	2.977		231	20.9017	20.893	20.9345	2.977
232	20.9017	14.4098	13.3069	2.977		232	20.9017	20.9486	20.9345	2.977
233	20.9017	14.4098	13.3695	3.10275		233	20.9017	20.893	20.9345	3.10275
234	20.9017	14.4098	13.3695	3.10275		234	20.9017	20.9486	20.9345	3.10275
235	20.9017	14.4098	13.4322	3.228		235	20.9017	20.893	20.9345	3.228
236	20.9017	14.4098	13.4322	3.10275		236	20.9017	20.893	20.9345	3.10275
237	20.9017	14.4098	13.495	3.228		237	20.9017	20.9486	20.9345	3.228
238	20.9017	14.4724	13.5576	3.228		238	20.9017	20.9486	20.9345	3.228
239	20.9017	14.4724	13.5576	3.228		239	20.9017	20.893	20.9345	3.228
240	20.9017	14.5977	13.5576	3.228		240	20.9017	20.893	20.9345	3.228
241	20.9017	14.6602	13.5576	3.228		241	20.9017	20.9486	20.8845	3.228
242	20.9017	14.7229	13.5576	3.228		242	20.9017	20.893	20.8845	3.228
243	20.9017	14.7229	13.5576	3.228		243	20.9017	20.893	20.9345	3.228
244	20.9017	14.7229	13.6204	3.228		244	20.9017	20.9486	20.9345	3.228
245	20.9017	14.7229	13.7458	3.228		245	20.9017	20.893	20.9345	3.228
246	20.9017	14.7229	13.8084	3.228		246	20.9017	20.9486	20.9345	3.228
247	20.9017	14.7229	13.871	3.228		247	20.9017	20.893	20.9345	3.228
248	20.9017	14.7229	13.871	3.228		248	20.9017	20.893	20.9345	3.228
249	20.9017	14.7229	13.871	3.3535		249	20.9017	20.9486	20.9345	3.3535
250	20.9017	14.7229	13.871	3.3535		250	20.9017	20.9486	20.9345	3.3535
251	20.9017	14.7229	13.871	3.3535		251	20.9017	20.893	20.9345	3.3535
252	20.9017	14.7229	13.871	3.3535		252	20.9017	20.893	20.9345	3.3535
253	20.9017	14.7855	13.871	3.3535		253	20.9017	20.9486	20.8845	3.3535
254	20.9017	14.7855	13.9336	3.3535		254	20.9017	20.893	20.8845	3.3535
255	20.9017	14.8481	13.9336	3.3535		255	20.9017	20.893	20.9345	3.3535
256	20.9017	14.9734	13.9336	3.3535		256	20.9017	20.9486	20.9345	3.3535
257	20.9017	14.9734	13.9962	3.3535		257	20.9017	20.893	20.9345	3.3535
258	20.9017	15.036	14.0589	3.3535		258	20.9017	20.9486	20.9345	3.3535
259	20.9017	15.1611	14.0589	3.3535		259	20.9017	20.893	20.9345	3.3535
260	20.9017	15.2238	14.1215	3.3535		260	20.9017	20.893	20.9345	3.3535
261	20.9017	15.2238	14.1841	3.3535		261	20.9017	20.9486	20.9345	3.3535
262	20.9017	15.2238	14.2467	3.3535		262	20.9017	20.9486	20.9345	3.3535
263	20.9017	15.2238	14.2467	3.3535		263	20.9017	20.893	20.9345	3.3535
264	20.9017	15.2238	14.3095	3.3535		264	20.9017	20.893	20.9345	3.3535
265	20.9017	15.2238	14.3095	3.3535		265	20.9017	20.9486	20.8845	3.3535
266	20.9017	15.2238	14.3095	3.3535		266	20.9017	20.893	20.8845	3.3535
267	20.9017	15.2238	14.3095	3.3535		267	20.9017	20.893	20.9345	3.3535
268	20.9017	15.2864	14.3722	3.3535		268	20.9017	20.9486	20.9345	3.3535
269	20.9017	15.2864	14.4975	3.3535		269	20.9017	20.893	20.9345	3.3535
270	20.9017	15.349	14.5601	3.3535		270	20.9017	20.9486	20.9345	3.3535
271	20.9017	15.4115	14.5601	3.3535		271	20.9017	20.893	20.9345	3.3535
272	20.9017	15.4741	14.5601	3.3535		272	20.9017	20.893	20.9345	3.3535
273	20.9017	15.4741	14.5601	3.3535		273	20.9017	20.9486	20.9345	3.3535
274	20.9017	15.4741	14.5601	3.3535		274	20.9017	20.9486	20.9345	3.3535
275	20.9017	15.4741	14.5601	3.3535		275	20.9017	20.893	20.9345	3.3535
276	20.9017	15.4741	14.5601	3.3535		276	20.9017	20.893	20.9345	3.3535
277	20.9017	15.5367	14.6227	3.3535		277	20.9017	20.9486	20.8845	3.3535
278	20.9017	15.5367	14.7481	3.3535		278	20.9017	20.893	20.8845	3.3535
279	20.9017	15.5367	14.8108	3.3535		279	20.9017	20.893	20.9345	3.3535
280	20.9017	15.5367	14.8734	3.3535		280	20.9017	20.9486	20.9345	3.3535
281	20.9017	15.5992	14.8734	3.3535		281	20.9017	20.893	20.9345	3.3535
282	20.9017	15.6619	14.8734	3.3535		282	20.9017	20.9486	20.9345	3.3535
283	20.9017	15.7245	14.9361	3.3535		283	20.9017	20.893	20.9345	3.3535
284	20.9017	15.7245	14.9361	3.3535		284	20.9017	20.893	20.9345	3.3535
285	20.9017	15.7245	14.9361	3.3535		285	20.9017	20.9486	20.9345	3.3535
286	20.9017	15.7871	14.9361	3.3535		286	20.9017	20.9486	20.9345	3.3535
287	20.9017	15.8499	14.9987	3.3535		287	20.9017	20.893	20.9345	3.3535
288	20.9017	15.8499	15.0614	3.3535		288	20.9017	20.893	20.9345	3.3535
289	20.9017	15.9125	15.0614	3.3535		289	20.9017	20.9486	20.8845	3.3535
290	20.9017	15.9125	15.0614	3.6045		290	20.9017	20.893	20.8845	3.6045
291	20.9017	15.975	15.0614	3.479		291	20.9017	20.893	20.9345	3.479
292	20.9017	16.0376	15.1241	3.6045		292	20.9017	20.9486	20.9345	3.6045
293	20.9017	16.0376	15.2494	3.6045		293	20.9017	20.893	20.9345	3.6045
294	20.9017	16.0376	15.2494	3.6045		294	20.9017	20.9486	20.9345	3.6045
295	20.9017	16.0376	15.312	3.6045		295	20.9017	20.893	20.9345	3.6045
296	20.9017	16.1627	15.312	3.6045		296	20.9017	20.893	20.9345	3.6045
297	20.9017	16.1627	15.3746	3.6045		297	20.9017	20.9486	20.9345	3.6045
298	20.9017	16.1627	15.3746	3.6045		298	20.9017	20.9486	20.9345	3.6045
299	20.9017	16.1627	15.4372	3.72975		299	20.9017	20.893	20.9345	3.72975
300	20.9017	16.1627	15.4999	3.72975		300	20.9017	20.893	20.9345	3.72975
301	20.9017	16.1627	15.4999	3.72975		301	20.9017	20.9486	20.8845	3.72975
302	20.9017	16.2254	15.4999	3.72975		302	20.9017	20.893	20.8845	3.72975
303	20.9017	16.2254	15.4999	3.72975		303	20.9017	20.893	20.9345	3.72975
304	20.9017	16.2254	15.4999	3.72975		304	20.9017	20.9486	20.9345	3.72975
305	20.9017	16.2254	15.4999	3.72975		305	20.9017	20.893	20.9345	3.72975
306	20.9017	16.288	15.5625	3.72975		306	20.9017	20.9486	20.9345	3.72975
307	20.9017	16.288	15.6879	3.72975		307	20.9017	20.893	20.9345	3.72975
308	20.9017	16.4133	15.7505	3.72975		308	20.9017	20.893	20.9345	3.72975
309	20.9017	16.4133	15.7505	3.72975		309	20.9017	20.9486	20.9345	3.72975
310	20.9017	16.4759	15.8131	3.72975		310	20.9017	20.9486	20.9345	3.72975
311	20.9017	16.4759	15.8131	3.72975		311	20.9017	20.893	20.9345	3.72975
312	20.9017	16.5385	15.8758	3.72975		312	20.9017	20.893	20.9345	3.72975
313	20.9017	16.5385	15.8758	3.8555		313	20.9017	20.9486	20.8845	3.8555
314	20.9017	16.6011	15.8758	3.8555		314	20.9017	20.893	20.8845	3.8555
315	20.9017	16.6636	15.8758	3.8555		315	20.9017	20.893	20.9345	3.8555
316	20.9017	16.6636	15.8758	3.8555		316	20.9017	20.9486	20.9345	3.8555
317	20.9017	16.7261	15.8758	3.8555		317	20.9017	20.893	20.9345	3.8555
318	20.9017	16.7261	15.9384	3.8555		318	20.9017	20.9486	20.9345	3.8555
319	20.9017	16.7261	16.001	3.8555		319	20.9017	20.893	20.9345	3.8555
320	20.9017	16.58	15.7922	3.72975		320	20.9017	20.893	20.9345	3.72975
321	20.9017	16.6635	15.7922	3.72975		321	20.9017	20.9486	20.9345	3.72975
322	20.9017	16.6635	15.7922	3.60425		322	20.9017	20.9486	20.9345	3.60425
323	20.9017	16.6635	15.8757	3.3535		323	20.9017	20.893	20.9345	3.3535
324	20.9017	16.6635	15.9593	3.3535		324	20.9017	20.893	20.9345	3.3535
325	20.9017	16.6635	15.9593	3.3535		325	20.9017	20.9486	20.8845	3.3535
326	20.9017	16.6635	15.9593	3.3535		326	20.9017	20.893	20.8845	3.3535
327	20.9017	16.6635	15.9593	3.3535		327	20.9017	20.893	20.9345	3.3535
328	20.9017	16.6635	16.043	3.22775		328	20.9017	20.9486	20.9345	3.22775
329	20.9017	16.7468	16.21	3.22775		329	20.9017	20.893	20.9345	3.22775
330	20.9017	16.8303	16.1265	2.977		330	20.9017	20.9486	20.9345	2.977
331	20.9017	16.8303	16.21	2.85125		331	20.9017	20.893	20.9345	2.85125
332	20.9017	16.9138	16.21	2.85125		332	20.9017	20.893	20.9345	2.85125
333	20.9017	16.9138	16.21	2.7255		333	20.9017	20.9486	20.9345	2.7255
334	20.9017	16.9138	16.2935	2.7255		334	20.9017	20.9486	20.9345	2.7255
335	20.9017	16.9138	16.2935	2.7255		335	20.9017	20.893	20.9345	2.7255
336	20.9017	16.9138	16.2935	2.6		336	20.9017	20.893	20.9345	2.6
337	20.9017	16.9973	16.2935	2.6		337	20.9017	20.9486	20.8845	2.6
338	20.9017	16.9973	16.2935	2.6		338	20.9017	20.893	20.8845	2.6
339	20.9017	16.9973	16.2935	2.47425		339	20.9017	20.893	20.9345	2.47425
340	20.9017	16.9973	16.2935	2.47425		340	20.9017	20.9486	20.9345	2.47425
341	20.9017	17.0808	16.4605	2.47425		341	20.9017	20.893	20.9345	2.47425
342	20.9017	17.0808	16.4605	2.47425		342	20.9017	20.9486	20.9345	2.47425
343	20.9017	17.0808	16.4605	2.3485		343	20.9017	20.893	20.9345	2.3485
344	20.9017	17.1643	16.544	2.3485		344	20.9017	20.893	20.9345	2.3485
345	20.9017	17.1643	16.544	2.3485		345	20.9017	20.9486	20.9345	2.3485
346	20.9017	17.1643	16.544	2.3485		346	20.9017	20.9486	20.9345	2.3485
347	20.9017	17.1643	16.544	2.3485		347	20.9017	20.893	20.9345	2.3485
348	20.9017	17.2478	16.544	2.3485		348	20.9017	20.893	20.9345	2.3485
349	20.9017	17.4148	16.544	2.3485		349	20.9017	20.9486	20.8845	2.3485
350	20.9017	17.4148	16.6275	2.3485		350	20.9017	20.893	20.8845	2.3485
351	20.9017	17.4148	16.6275	2.3485		351	20.9017	20.893	20.9345	2.3485
352	20.9017	17.4148	16.6275	2.3485		352	20.9017	20.9486	20.9345	2.3485
353	20.9017	17.4148	16.6275	2.3485		353	20.9017	20.893	20.9345	2.3485
354	20.9017	17.4148	16.711	2.3485		354	20.9017	20.9486	20.9345	2.3485
355	20.9017	17.4148	16.711	2.3485		355	20.9017	20.893	20.9345	2.3485
356	20.9017	17.4148	16.7945	2.3485		356	20.9017	20.893	20.9345	2.3485
357	20.9017	17.4983	16.7945	2.3485		357	20.9017	20.9486	20.9345	2.3485
358	20.9017	17.4983	16.878	2.3485		358	20.9017	20.9486	20.9345	2.3485
359	20.9017	17.4983	16.878	2.3485		359	20.9017	20.893	20.9345	2.3485
360	20.9017	17.4983	16.9615	2.3485		360	20.9017	20.893	20.9345	2.3485

## Sheet: ATTENUATION
CANISTER	POS	RING	DOSE
TOP	1	WITH	45.0637
TOP	2	WITH	44.7017
TOP	3	WITH	43.9775
TOP	4	WITH	42.9934
TOP	5	WITH	41.2574
TOP	1	WITHOUT	47.6539
TOP	2	WITHOUT	46.9205
TOP	3	WITHOUT	47.1433
TOP	4	WITHOUT	45.3887
TOP	5	WITHOUT	43.0213
BOTTOM	1	WITH	41.0253
BOTTOM	2	WITH	45.6301
BOTTOM	3	WITH	45.1937
BOTTOM	4	WITH	44.9802
BOTTOM	5	WITH	43.959
BOTTOM	1	WITHOUT	42.2043
BOTTOM	2	WITHOUT	47.4683
BOTTOM	3	WITHOUT	47.1526
BOTTOM	4	WITHOUT	47.0133
BOTTOM	5	WITHOUT	45.89

## Sheet: FERTILITY
SPP	REP	TREAT	CAGE	DOSE	KNOCKDOWN	COMPACT	COLD RING	RAD	HATCH_EGG	UNHATCH_EGG	TOT_EGG	HRATE_EGG
AEG	1	CW	1	0	1	1	1	0	301	6	307	0.980456
AEG	1	CW	2	0	1	1	1	0	290	12	302	0.960265
AEG	1	CW	3	0	1	1	1	0	296	7	303	0.976898
AEG	1	CN	1	0	1	1	0	0	204	4	208	0.980769
AEG	1	CN	2	0	1	1	0	0	198	5	203	0.975369
AEG	1	CN	3	0	1	1	0	0	203	7	210	0.966667
AEG	1	CLAB	1	0	0	0	0	0	200	3	203	0.985222
AEG	1	CLAB	2	0	0	0	0	0	201	5	206	0.975728
AEG	1	CLAB	3	0	0	0	0	0	213	4	217	0.981567
AEG	1	C5	1	0	1	0	0	0	123	2	125	0.984
AEG	1	C5	2	0	1	0	0	0	133	3	136	0.977941
AEG	1	C5	3	0	1	0	0	0	232	5	237	0.978903
AEG	1	RW	1	65.6796	1	1	1	1	4	397	401	0.00997506
AEG	1	RW	2	64.9038	1	1	1	1	3	350	353	0.00849858
AEG	1	RW	3	65.4712	1	1	1	1	4	345	349	0.0114613
AEG	1	RN	1	71.3806	1	1	0	1	3	479	482	0.00622407
AEG	1	RN	2	70.6292	1	1	0	1	3	399	402	0.00746269
AEG	1	RN	3	63.1896	1	1	0	1	4	306	310	0.0129032
AEG	2	CW	1	0	1	1	1	0	199	11	210	0.947619
AEG	2	CW	2	0	1	1	1	0	200	10	210	0.952381
AEG	2	CW	3	0	1	1	1	0	203	9	212	0.957547
AEG	2	CN	1	0	1	1	0	0	197	8	205	0.960976
AEG	2	CN	2	0	1	1	0	0	207	13	220	0.940909
AEG	2	CN	3	0	1	1	0	0	231	9	240	0.9625
AEG	2	CLAB	1	0	0	0	0	0	202	10	212	0.95283
AEG	2	CLAB	2	0	0	0	0	0	219	11	230	0.952174
AEG	2	CLAB	3	0	0	0	0	0	207	13	220	0.940909
AEG	2	C5	1	0	1	0	0	0	199	13	212	0.938679
AEG	2	C5	2	0	1	0	0	0	165	10	175	0.942857
AEG	2	C5	3	0	1	0	0	0	244	11	255	0.956863
AEG	2	RW	1	67.8075	1	1	1	1	2	319	321	0.00623053
AEG	2	RW	2	66.9075	1	1	1	1	3	321	324	0.00925926
AEG	2	RW	3	67.5925	1	1	1	1	2	278	280	0.00714286
AEG	2	RN	1	74.7504	1	1	0	1	1	336	337	0.00296736
AEG	2	RN	2	65.2088	1	1	0	1	3	332	335	0.00895522
AEG	2	RN	3	67.1768	1	1	0	1	3	442	445	0.00674157
AEG	3	CW	1	0	1	1	1	0	201	9	210	0.957143
AEG	3	CW	2	0	1	1	1	0	210	4	214	0.981308
AEG	3	CW	3	0	1	1	1	0	216	7	223	0.96861
AEG	3	CN	1	0	1	1	0	0	216	16	232	0.931034
AEG	3	CN	2	0	1	1	0	0	212	17	229	0.925764
AEG	3	CN	3	0	1	1	0	0	223	7	230	0.969565
AEG	3	CLAB	1	0	0	0	0	0	199	4	203	0.980296
AEG	3	CLAB	2	0	0	0	0	0	201	13	214	0.939252
AEG	3	CLAB	3	0	0	0	0	0	224	4	228	0.982456
AEG	3	C5	1	0	1	0	0	0	211	13	224	0.941964
AEG	3	C5	2	0	1	0	0	0	222	10	232	0.956897
AEG	3	C5	3	0	1	0	0	0	240	8	248	0.967742
AEG	3	RW	1	66.8586	1	1	1	1	4	531	535	0.00747664
AEG	3	RW	2	67.1744	1	1	1	1	4	540	544	0.00735294
AEG	3	RW	3	68.9787	1	1	1	1	3	427	430	0.00697674
AEG	3	RN	1	73.476	1	1	0	1	2	490	492	0.00406504
AEG	3	RN	2	67.2759	1	1	0	1	3	401	404	0.00742574
AEG	3	RN	3	68.0315	1	1	0	1	3	379	382	0.0078534
ALB	1	CW	1	0	1	1	1	0	231	34	265	0.871698
ALB	1	CW	2	0	1	1	1	0	207	47	254	0.814961
ALB	1	CW	3	0	1	1	1	0	261	51	312	0.836538
ALB	1	CN	1	0	1	1	0	0	255	50	305	0.836066
ALB	1	CN	2	0	1	1	0	0	237	65	302	0.784768
ALB	1	CN	3	0	1	1	0	0	236	53	289	0.816609
ALB	1	CLAB	1	0	0	0	0	0	231	47	278	0.830935
ALB	1	CLAB	2	0	0	0	0	0	240	56	296	0.810811
ALB	1	CLAB	3	0	0	0	0	0	251	60	311	0.807074
ALB	1	C5	1	0	1	0	0	0	229	59	288	0.795139
ALB	1	C5	2	0	1	0	0	0	240	51	291	0.824742
ALB	1	C5	3	0	1	0	0	0	222	42	264	0.840909
ALB	1	RW	1	54.9787	1	1	1	1	6	415	421	0.0142518
ALB	1	RW	2	53.034	1	1	1	1	7	372	379	0.0184697
ALB	1	RW	3	53.3459	1	1	1	1	7	396	403	0.0173697
ALB	1	RN	1	51.4256	1	1	0	1	8	432	440	0.0181818
ALB	1	RN	2	52.0334	1	1	0	1	8	433	441	0.0181406
ALB	1	RN	3	53.4209	1	1	0	1	7	470	477	0.0146751
ALB	2	CW	1	0	1	1	1	0	195	10	205	0.95122
ALB	2	CW	2	0	1	1	1	0	214	15	229	0.934498
ALB	2	CW	3	0	1	1	1	0	211	10	221	0.954751
ALB	2	CN	1	0	1	1	0	0	194	7	201	0.965174
ALB	2	CN	2	0	1	1	0	0	197	5	202	0.975248
ALB	2	CN	3	0	1	1	0	0	199	12	211	0.943128
ALB	2	CLAB	1	0	0	0	0	0	198	15	213	0.929577
ALB	2	CLAB	2	0	0	0	0	0	199	3	202	0.985149
ALB	2	CLAB	3	0	0	0	0	0	204	4	208	0.980769
ALB	2	C5	1	0	1	0	0	0	198	3	201	0.985075
ALB	2	C5	2	0	1	0	0	0	202	4	206	0.980583
ALB	2	C5	3	0	1	0	0	0	182	13	195	0.933333
ALB	2	RW	1	54.3797	1	1	1	1	5	303	308	0.0162338
ALB	2	RW	2	57.6597	1	1	1	1	4	368	372	0.0107527
ALB	2	RW	3	57.3603	1	1	1	1	3	289	292	0.010274
ALB	2	RN	1	56.0446	1	1	0	1	4	250	254	0.015748
ALB	2	RN	2	53.7682	1	1	0	1	5	285	290	0.0172414
ALB	2	RN	3	55.7859	1	1	0	1	4	242	246	0.0162602
ALB	3	CW	1	0	1	1	1	0	223	7	230	0.969565
ALB	3	CW	2	0	1	1	1	0	211	3	214	0.985981
ALB	3	CW	3	0	1	1	1	0	240	12	252	0.952381
ALB	3	CN	1	0	1	1	0	0	212	8	220	0.963636
ALB	3	CN	2	0	1	1	0	0	222	8	230	0.965217
ALB	3	CN	3	0	1	1	0	0	246	6	252	0.97619
ALB	3	CLAB	1	0	0	0	0	0	226	6	232	0.974138
ALB	3	CLAB	2	0	0	0	0	0	242	11	253	0.956522
ALB	3	CLAB	3	0	0	0	0	0	270	22	292	0.924658
ALB	3	C5	1	0	1	0	0	0	223	9	232	0.961207
ALB	3	C5	2	0	1	0	0	0	209	12	221	0.945701
ALB	3	C5	3	0	1	0	0	0	242	7	249	0.971888
ALB	3	RW	1	53.3736	1	1	1	1	8	527	535	0.0149533
ALB	3	RW	2	52.5663	1	1	1	1	7	483	490	0.0142857
ALB	3	RW	3	55.3675	1	1	1	1	6	424	430	0.0139535
ALB	3	RN	1	60.6504	1	1	0	1	3	389	392	0.00765306
ALB	3	RN	2	56.6508	1	1	0	1	4	342	346	0.0115607
ALB	3	RN	3	56.8855	1	1	0	1	5	377	382	0.013089

## Sheet: FTD
SPP	REP	TREAT	CAGE	DOSE	KNOCKDOWN	COMPACT	COLD RING	RAD	ESC	UNESC	TOT	ESC_RATE
AEG	1	CW	1	0	1	1	1	0	170	10	180	0.944444
AEG	1	CW	2	0	1	1	1	0	159	25	184	0.86413
AEG	1	CW	3	0	1	1	1	0	180	18	198	0.909091
AEG	1	CN	1	0	1	1	0	0	181	35	216	0.837963
AEG	1	CN	2	0	1	1	0	0	190	13	203	0.935961
AEG	1	CN	3	0	1	1	0	0	191	12	203	0.940887
AEG	1	CLAB	1	0	0	0	0	0	150	10	160	0.9375
AEG	1	CLAB	2	0	0	0	0	0	118	10	128	0.921875
AEG	1	CLAB	3	0	0	0	0	0	148	17	165	0.89697
AEG	1	C5	1	0	1	0	0	0	203	18	221	0.918552
AEG	1	C5	2	0	1	0	0	0	165	12	177	0.932203
AEG	1	C5	3	0	1	0	0	0	165	24	189	0.873016
AEG	1	RW	1	65.6796	1	1	1	1	166	25	191	0.86911
AEG	1	RW	2	64.9038	1	1	1	1	148	20	168	0.880952
AEG	1	RW	3	65.4712	1	1	1	1	173	21	194	0.891753
AEG	1	RN	1	71.3806	1	1	0	1	158	33	191	0.827225
AEG	1	RN	2	70.6292	1	1	0	1	147	22	169	0.869822
AEG	1	RN	3	63.1896	1	1	0	1	117	25	142	0.823944
AEG	2	CW	1	0	1	1	1	0	240	26	266	0.902256
AEG	2	CW	2	0	1	1	1	0	216	37	253	0.853755
AEG	2	CW	3	0	1	1	1	0	258	25	283	0.911661
AEG	2	CN	1	0	1	1	0	0	239	29	268	0.891791
AEG	2	CN	2	0	1	1	0	0	227	36	263	0.863118
AEG	2	CN	3	0	1	1	0	0	187	29	216	0.865741
AEG	2	CLAB	1	0	0	0	0	0	155	21	176	0.880682
AEG	2	CLAB	2	0	0	0	0	0	200	16	216	0.925926
AEG	2	CLAB	3	0	0	0	0	0	197	18	215	0.916279
AEG	2	C5	1	0	1	0	0	0	197	29	226	0.871681
AEG	2	C5	2	0	1	0	0	0	212	24	236	0.898305
AEG	2	C5	3	0	1	0	0	0	236	30	266	0.887218
AEG	2	RW	1	67.8075	1	1	1	1	205	26	231	0.887446
AEG	2	RW	2	66.9075	1	1	1	1	185	27	212	0.872642
AEG	2	RW	3	67.5925	1	1	1	1	200	26	226	0.884956
AEG	2	RN	1	74.7504	1	1	0	1	155	25	180	0.861111
AEG	2	RN	2	65.2088	1	1	0	1	148	29	177	0.836158
AEG	2	RN	3	67.1768	1	1	0	1	199	32	231	0.861472
AEG	3	CW	1	0	1	1	1	0	203	18	221	0.918552
AEG	3	CW	2	0	1	1	1	0	224	26	250	0.896
AEG	3	CW	3	0	1	1	1	0	188	17	205	0.917073
AEG	3	CN	1	0	1	1	0	0	222	20	242	0.917355
AEG	3	CN	2	0	1	1	0	0	172	18	190	0.905263
AEG	3	CN	3	0	1	1	0	0	239	32	271	0.881919
AEG	3	CLAB	1	0	0	0	0	0	224	18	242	0.92562
AEG	3	CLAB	2	0	0	0	0	0	176	17	193	0.911917
AEG	3	CLAB	3	0	0	0	0	0	228	15	243	0.938272
AEG	3	C5	1	0	1	0	0	0	201	16	217	0.926267
AEG	3	C5	2	0	1	0	0	0	216	13	229	0.943231
AEG	3	C5	3	0	1	0	0	0	187	21	208	0.899038
AEG	3	RW	1	66.8586	1	1	1	1	193	32	225	0.857778
AEG	3	RW	2	67.1744	1	1	1	1	211	26	237	0.890295
AEG	3	RW	3	68.9787	1	1	1	1	199	32	231	0.861472
AEG	3	RN	1	73.476	1	1	0	1	194	34	228	0.850877
AEG	3	RN	2	67.2759	1	1	0	1	192	29	221	0.868778
AEG	3	RN	3	68.0315	1	1	0	1	207	33	240	0.8625
ALB	1	CW	1	0	1	1	1	0	169	41	210	0.804762
ALB	1	CW	2	0	1	1	1	0	164	41	205	0.8
ALB	1	CW	3	0	1	1	1	0	174	37	211	0.824645
ALB	1	CN	1	0	1	1	0	0	129	36	165	0.781818
ALB	1	CN	2	0	1	1	0	0	154	40	194	0.793814
ALB	1	CN	3	0	1	1	0	0	157	43	200	0.785
ALB	1	CLAB	1	0	0	0	0	0	168	42	210	0.8
ALB	1	CLAB	2	0	0	0	0	0	192	29	221	0.868778
ALB	1	CLAB	3	0	0	0	0	0	182	21	203	0.896552
ALB	1	C5	1	0	1	0	0	0	131	21	152	0.861842
ALB	1	C5	2	0	1	0	0	0	81	11	92	0.880435
ALB	1	C5	3	0	1	0	0	0	98	22	120	0.816667
ALB	1	RW	1	54.9787	1	1	1	1	105	46	151	0.695364
ALB	1	RW	2	53.034	1	1	1	1	119	34	153	0.777778
ALB	1	RW	3	53.3459	1	1	1	1	105	38	143	0.734266
ALB	1	RN	1	51.4256	1	1	0	1	88	54	142	0.619718
ALB	1	RN	2	52.0334	1	1	0	1	96	37	133	0.721805
ALB	1	RN	3	53.4209	1	1	0	1	102	34	136	0.75
ALB	2	CW	1	0	1	1	1	0	160	12	172	0.930233
ALB	2	CW	2	0	1	1	1	0	176	20	196	0.897959
ALB	2	CW	3	0	1	1	1	0	108	20	128	0.84375
ALB	2	CN	1	0	1	1	0	0	167	29	196	0.852041
ALB	2	CN	2	0	1	1	0	0	152	29	181	0.839779
ALB	2	CN	3	0	1	1	0	0	166	27	193	0.860104
ALB	2	CLAB	1	0	0	0	0	0	190	26	216	0.87963
ALB	2	CLAB	2	0	0	0	0	0	174	22	196	0.887755
ALB	2	CLAB	3	0	0	0	0	0	171	23	194	0.881443
ALB	2	C5	1	0	1	0	0	0	136	27	163	0.834356
ALB	2	C5	2	0	1	0	0	0	177	29	206	0.859223
ALB	2	C5	3	0	1	0	0	0	189	12	201	0.940299
ALB	2	RW	1	54.3797	1	1	1	1	140	39	179	0.782123
ALB	2	RW	2	57.6597	1	1	1	1	188	40	228	0.824561
ALB	2	RW	3	57.3603	1	1	1	1	177	39	216	0.819444
ALB	2	RN	1	56.0446	1	1	0	1	183	51	234	0.782051
ALB	2	RN	2	53.7682	1	1	0	1	177	63	240	0.7375
ALB	2	RN	3	55.7859	1	1	0	1	185	49	234	0.790598
ALB	3	CW	1	0	1	1	1	0	183	47	230	0.795652
ALB	3	CW	2	0	1	1	1	0	171	32	203	0.842365
ALB	3	CW	3	0	1	1	1	0	195	28	223	0.874439
ALB	3	CN	1	0	1	1	0	0	165	57	222	0.743243
ALB	3	CN	2	0	1	1	0	0	222	38	260	0.853846
ALB	3	CN	3	0	1	1	0	0	209	47	256	0.816406
ALB	3	CLAB	1	0	0	0	0	0	217	42	259	0.837838
ALB	3	CLAB	2	0	0	0	0	0	200	41	241	0.829876
ALB	3	CLAB	3	0	0	0	0	0	185	51	236	0.783898
ALB	3	C5	1	0	1	0	0	0	204	53	257	0.793774
ALB	3	C5	2	0	1	0	0	0	190	24	214	0.88785
ALB	3	C5	3	0	1	0	0	0	187	48	235	0.795745
ALB	3	RW	1	53.3736	1	1	1	1	179	65	244	0.733607
ALB	3	RW	2	52.5663	1	1	1	1	195	54	249	0.783133
ALB	3	RW	3	55.3675	1	1	1	1	195	60	255	0.764706
ALB	3	RN	1	60.6504	1	1	0	1	145	89	234	0.619658
ALB	3	RN	2	56.6508	1	1	0	1	117	47	164	0.713415
ALB	3	RN	3	56.8855	1	1	0	1	186	68	254	0.732283

## Sheet: SURV_AEG
SPP	REP	TREAT	CAGE	DAY	OUTPUT	KNOCKDOWN	COMPACT	COOLING	RAD
AEG	1	RW	1	2	1	1	1	1	1
AEG	1	RW	1	2	1	1	1	1	1
AEG	1	RW	1	2	1	1	1	1	1
AEG	1	RW	1	2	1	1	1	1	1
AEG	1	RW	1	2	1	1	1	1	1
AEG	1	RW	1	2	1	1	1	1	1
AEG	1	RW	1	6	1	1	1	1	1
AEG	1	RW	1	6	1	1	1	1	1
AEG	1	RW	1	6	1	1	1	1	1
AEG	1	RW	1	6	1	1	1	1	1
AEG	1	RW	1	8	1	1	1	1	1
AEG	1	RW	1	8	1	1	1	1	1
AEG	1	RW	1	10	1	1	1	1	1
AEG	1	RW	1	10	1	1	1	1	1
AEG	1	RW	1	10	1	1	1	1	1
AEG	1	RW	1	10	1	1	1	1	1
AEG	1	RW	1	13	1	1	1	1	1
AEG	1	RW	1	13	1	1	1	1	1
AEG	1	RW	1	13	1	1	1	1	1
AEG	1	RW	1	16	1	1	1	1	1
AEG	1	RW	1	16	1	1	1	1	1
AEG	1	RW	1	16	1	1	1	1	1
AEG	1	RW	1	16	1	1	1	1	1
AEG	1	RW	1	16	1	1	1	1	1
AEG	1	RW	1	16	1	1	1	1	1
AEG	1	RW	1	22	1	1	1	1	1
AEG	1	RW	1	22	1	1	1	1	1
AEG	1	RW	1	22	1	1	1	1	1
AEG	1	RW	1	22	1	1	1	1	1
AEG	1	RW	1	22	1	1	1	1	1
AEG	1	RW	1	22	1	1	1	1	1
AEG	1	RW	1	22	1	1	1	1	1
AEG	1	RW	1	22	1	1	1	1	1
AEG	1	RW	1	22	1	1	1	1	1
AEG	1	RW	1	22	1	1	1	1	1
AEG	1	RW	1	22	1	1	1	1	1
AEG	1	RW	1	22	1	1	1	1	1
AEG	1	RW	1	22	1	1	1	1	1
AEG	1	RW	1	22	1	1	1	1	1
AEG	1	RW	1	22	1	1	1	1	1
AEG	1	RW	1	22	1	1	1	1	1
AEG	1	RW	1	22	1	1	1	1	1
AEG	1	RW	1	22	1	1	1	1	1
AEG	1	RW	1	22	1	1	1	1	1
AEG	1	RW	1	22	1	1	1	1	1
AEG	1	RW	1	22	1	1	1	1	1
AEG	1	RW	1	22	1	1	1	1	1
AEG	1	RW	1	24	1	1	1	1	1
AEG	1	RW	1	24	1	1	1	1	1
AEG	1	RW	1	24	1	1	1	1	1
AEG	1	RW	1	24	1	1	1	1	1
AEG	1	RW	1	24	1	1	1	1	1
AEG	1	RW	1	24	1	1	1	1	1
AEG	1	RW	1	28	1	1	1	1	1
AEG	1	RW	1	28	1	1	1	1	1
AEG	1	RW	1	28	1	1	1	1	1
AEG	1	RW	1	28	1	1	1	1	1
AEG	1	RW	1	28	1	1	1	1	1
AEG	1	RW	1	28	1	1	1	1	1
AEG	1	RW	1	28	1	1	1	1	1
AEG	1	RW	1	28	1	1	1	1	1
AEG	1	RW	1	28	1	1	1	1	1
AEG	1	RW	1	28	1	1	1	1	1
AEG	1	RW	1	28	1	1	1	1	1
AEG	1	RW	1	28	1	1	1	1	1
AEG	1	RW	1	28	0	1	1	1	1
AEG	1	RW	1	28	0	1	1	1	1
AEG	1	RW	1	28	0	1	1	1	1
AEG	1	RW	1	28	0	1	1	1	1
AEG	1	RW	1	28	0	1	1	1	1
AEG	1	RW	1	28	0	1	1	1	1
AEG	1	RW	1	28	0	1	1	1	1
AEG	1	RW	1	28	0	1	1	1	1
AEG	1	RW	1	28	0	1	1	1	1
AEG	1	RW	1	28	0	1	1	1	1
AEG	1	RW	1	28	0	1	1	1	1
AEG	1	RW	1	28	0	1	1	1	1
AEG	1	RW	1	28	0	1	1	1	1
AEG	1	RW	1	28	0	1	1	1	1
AEG	1	RW	1	28	0	1	1	1	1
AEG	1	RW	1	28	0	1	1	1	1
AEG	1	RW	1	28	0	1	1	1	1
AEG	1	RW	1	28	0	1	1	1	1
AEG	1	RW	1	28	0	1	1	1	1
AEG	1	RW	1	28	0	1	1	1	1
AEG	1	RW	1	28	0	1	1	1	1
AEG	1	RW	1	28	0	1	1	1	1
AEG	1	RW	1	28	0	1	1	1	1
AEG	1	RW	1	28	0	1	1	1	1
AEG	1	RW	1	28	0	1	1	1	1
AEG	1	RW	1	28	0	1	1	1	1
AEG	1	RW	1	28	0	1	1	1	1
AEG	1	RW	1	28	0	1	1	1	1
AEG	1	RW	1	28	0	1	1	1	1
AEG	1	RW	1	28	0	1	1	1	1
AEG	1	RW	1	28	0	1	1	1	1
AEG	1	RW	1	28	0	1	1	1	1
AEG	1	RW	1	28	0	1	1	1	1
AEG	1	RW	1	28	0	1	1	1	1
AEG	1	RW	1	28	0	1	1	1	1
AEG	1	RW	1	28	0	1	1	1	1
AEG	1	RW	1	28	0	1	1	1	1
AEG	1	RW	1	28	0	1	1	1	1
AEG	1	RW	1	28	0	1	1	1	1
AEG	1	RW	1	28	0	1	1	1	1
AEG	1	RW	1	28	0	1	1	1	1
AEG	1	RW	1	28	0	1	1	1	1
AEG	1	RW	1	28	0	1	1	1	1
AEG	1	RW	1	28	0	1	1	1	1
AEG	1	RW	1	28	0	1	1	1	1
AEG	1	RW	1	28	0	1	1	1	1
AEG	1	RW	1	28	0	1	1	1	1
AEG	1	RW	1	28	0	1	1	1	1
AEG	1	RW	1	28	0	1	1	1	1
AEG	1	RW	1	28	0	1	1	1	1
AEG	1	RW	1	28	0	1	1	1	1
AEG	1	RW	1	28	0	1	1	1	1
AEG	1	RW	1	28	0	1	1	1	1
AEG	1	RW	1	28	0	1	1	1	1
AEG	1	RW	1	28	0	1	1	1	1
AEG	1	RW	1	28	0	1	1	1	1
AEG	1	RW	1	28	0	1	1	1	1
AEG	1	RW	1	28	0	1	1	1	1
AEG	1	RW	1	28	0	1	1	1	1
AEG	1	RW	1	28	0	1	1	1	1
AEG	1	RW	1	28	0	1	1	1	1
AEG	1	RW	1	28	0	1	1	1	1
AEG	1	RW	1	28	0	1	1	1	1
AEG	1	RW	1	28	0	1	1	1	1
AEG	1	RW	1	28	0	1	1	1	1
AEG	1	RW	1	28	0	1	1	1	1
AEG	1	RW	1	28	0	1	1	1	1
AEG	1	RW	1	28	0	1	1	1	1
AEG	1	RW	1	28	0	1	1	1	1
AEG	1	RW	1	28	0	1	1	1	1
AEG	1	RW	1	28	0	1	1	1	1
AEG	1	RW	1	28	0	1	1	1	1
AEG	1	RW	1	28	0	1	1	1	1
AEG	1	RW	1	28	0	1	1	1	1
AEG	1	RW	1	28	0	1	1	1	1
AEG	1	RW	1	28	0	1	1	1	1
AEG	1	RW	1	28	0	1	1	1	1
AEG	1	RW	1	28	0	1	1	1	1
AEG	1	RW	1	28	0	1	1	1	1
AEG	1	RW	1	28	0	1	1	1	1
AEG	1	RW	1	28	0	1	1	1	1
AEG	1	RW	1	28	0	1	1	1	1
AEG	1	RW	1	28	0	1	1	1	1
AEG	1	RW	1	28	0	1	1	1	1
AEG	1	RW	1	28	0	1	1	1	1
AEG	1	RW	1	28	0	1	1	1	1
AEG	1	RW	1	28	0	1	1	1	1
AEG	1	RW	1	28	0	1	1	1	1
AEG	1	RW	1	28	0	1	1	1	1
AEG	1	RW	1	28	0	1	1	1	1
AEG	1	RW	1	28	0	1	1	1	1
AEG	1	RW	1	28	0	1	1	1	1
AEG	1	RW	1	28	0	1	1	1	1
AEG	1	RW	1	28	0	1	1	1	1
AEG	1	RW	1	28	0	1	1	1	1
AEG	1	RW	1	28	0	1	1	1	1
AEG	1	RW	1	28	0	1	1	1	1
AEG	1	RW	1	28	0	1	1	1	1
AEG	1	RW	1	28	0	1	1	1	1
AEG	1	RW	1	28	0	1	1	1	1
AEG	1	RW	1	28	0	1	1	1	1
AEG	1	RW	1	28	0	1	1	1	1
AEG	1	RW	1	28	0	1	1	1	1
AEG	1	RW	1	28	0	1	1	1	1
AEG	1	RW	1	28	0	1	1	1	1
AEG	1	RW	1	28	0	1	1	1	1
AEG	1	RW	1	28	0	1	1	1	1
AEG	1	RW	1	28	0	1	1	1	1
AEG	1	RW	1	28	0	1	1	1	1
AEG	1	RW	1	28	0	1	1	1	1
AEG	1	RW	1	28	0	1	1	1	1
AEG	1	RW	1	28	0	1	1	1	1
AEG	1	RW	1	28	0	1	1	1	1
AEG	1	RW	1	28	0	1	1	1	1
AEG	1	RW	1	28	0	1	1	1	1
AEG	1	RW	1	28	0	1	1	1	1
AEG	1	RW	1	28	0	1	1	1	1
AEG	1	RW	1	28	0	1	1	1	1
AEG	1	RW	1	28	0	1	1	1	1
AEG	1	RW	1	28	0	1	1	1	1
AEG	1	RW	1	28	0	1	1	1	1
AEG	1	RW	1	28	0	1	1	1	1
AEG	1	RW	1	28	0	1	1	1	1
AEG	1	RW	1	28	0	1	1	1	1
AEG	1	RW	1	28	0	1	1	1	1
AEG	1	RW	1	28	0	1	1	1	1
AEG	1	RW	1	28	0	1	1	1	1
AEG	1	RW	1	28	0	1	1	1	1
AEG	1	RW	1	28	0	1	1	1	1
AEG	1	RW	1	28	0	1	1	1	1
AEG	1	RW	1	28	0	1	1	1	1
AEG	1	RW	1	28	0	1	1	1	1
AEG	1	RW	1	28	0	1	1	1	1
AEG	1	RW	1	28	0	1	1	1	1
AEG	1	RW	1	28	0	1	1	1	1
AEG	1	RW	1	28	0	1	1	1	1
AEG	1	RW	1	28	0	1	1	1	1
AEG	1	RW	1	28	0	1	1	1	1
AEG	1	RW	1	28	0	1	1	1	1
AEG	1	RW	1	28	0	1	1	1	1
AEG	1	RW	1	28	0	1	1	1	1
AEG	1	RW	1	28	0	1	1	1	1
AEG	1	RW	1	28	0	1	1	1	1
AEG	1	RW	1	28	0	1	1	1	1
AEG	1	RW	1	28	0	1	1	1	1
AEG	1	RW	1	28	0	1	1	1	1
AEG	1	RW	1	28	0	1	1	1	1
AEG	1	RW	1	28	0	1	1	1	1
AEG	1	RW	1	28	0	1	1	1	1
AEG	1	RW	1	28	0	1	1	1	1
AEG	1	RW	1	28	0	1	1	1	1
AEG	1	RW	1	28	0	1	1	1	1
AEG	1	RW	1	28	0	1	1	1	1
AEG	1	RW	1	28	0	1	1	1	1
AEG	1	RW	1	28	0	1	1	1	1
AEG	1	RW	1	28	0	1	1	1	1
AEG	1	RW	1	28	0	1	1	1	1
AEG	1	RW	1	28	0	1	1	1	1
AEG	1	RW	1	28	0	1	1	1	1
AEG	1	RW	1	28	0	1	1	1	1
AEG	1	RW	1	28	0	1	1	1	1
AEG	1	RW	1	28	0	1	1	1	1
AEG	1	RW	1	28	0	1	1	1	1
AEG	1	RW	1	28	0	1	1	1	1
AEG	1	RW	1	28	0	1	1	1	1
AEG	1	RW	1	28	0	1	1	1	1
AEG	1	RW	1	28	0	1	1	1	1
AEG	1	RW	1	28	0	1	1	1	1
AEG	1	RW	1	28	0	1	1	1	1
AEG	1	RW	1	28	0	1	1	1	1
AEG	1	RW	1	28	0	1	1	1	1
AEG	1	RW	1	28	0	1	1	1	1
AEG	1	RW	1	28	0	1	1	1	1
AEG	1	RW	1	28	0	1	1	1	1
AEG	1	RW	1	28	0	1	1	1	1
AEG	1	RW	1	28	0	1	1	1	1
AEG	1	RW	1	28	0	1	1	1	1
AEG	1	RW	1	28	0	1	1	1	1
AEG	1	RW	1	28	0	1	1	1	1
AEG	1	RW	1	28	0	1	1	1	1
AEG	1	RW	1	28	0	1	1	1	1
AEG	1	RW	1	28	0	1	1	1	1
AEG	1	RW	1	28	0	1	1	1	1
AEG	1	RW	1	28	0	1	1	1	1
AEG	1	RW	1	28	0	1	1	1	1
AEG	1	RW	1	28	0	1	1	1	1
AEG	1	RW	1	28	0	1	1	1	1
AEG	1	RW	1	28	0	1	1	1	1
AEG	1	RW	1	28	0	1	1	1	1
AEG	1	RW	1	28	0	1	1	1	1
AEG	1	RW	1	28	0	1	1	1	1
AEG	1	RW	1	28	0	1	1	1	1
AEG	1	RW	1	28	0	1	1	1	1
AEG	1	RW	1	28	0	1	1	1	1
AEG	1	RW	1	28	0	1	1	1	1
AEG	1	RW	1	28	0	1	1	1	1
AEG	1	RW	1	28	0	1	1	1	1
AEG	1	RW	1	28	0	1	1	1	1
AEG	1	RW	1	28	0	1	1	1	1
AEG	1	RW	1	28	0	1	1	1	1
AEG	1	RW	1	28	0	1	1	1	1
AEG	1	RW	1	28	0	1	1	1	1
AEG	1	RW	1	28	0	1	1	1	1
AEG	1	RW	1	28	0	1	1	1	1
AEG	1	RW	1	28	0	1	1	1	1
AEG	1	RW	1	28	0	1	1	1	1
AEG	1	RW	1	28	0	1	1	1	1
AEG	1	RW	1	28	0	1	1	1	1
AEG	1	RW	1	28	0	1	1	1	1
AEG	1	RW	1	28	0	1	1	1	1
AEG	1	RW	1	28	0	1	1	1	1
AEG	1	RW	1	28	0	1	1	1	1
AEG	1	RW	1	28	0	1	1	1	1
AEG	1	RW	1	28	0	1	1	1	1
AEG	1	RW	1	28	0	1	1	1	1
AEG	1	RW	1	28	0	1	1	1	1
AEG	1	RW	1	28	0	1	1	1	1
AEG	1	RW	1	28	0	1	1	1	1
AEG	1	RW	1	28	0	1	1	1	1
AEG	1	RW	1	28	0	1	1	1	1
AEG	1	RW	1	28	0	1	1	1	1
AEG	1	RW	1	28	0	1	1	1	1
AEG	1	RW	1	28	0	1	1	1	1
AEG	1	RW	1	28	0	1	1	1	1
AEG	1	RW	1	28	0	1	1	1	1
AEG	1	RW	1	28	0	1	1	1	1
AEG	1	RW	1	28	0	1	1	1	1
AEG	1	RW	1	28	0	1	1	1	1
AEG	1	RW	1	28	0	1	1	1	1
AEG	1	RW	1	28	0	1	1	1	1
AEG	1	RW	1	28	0	1	1	1	1
AEG	1	RW	1	28	0	1	1	1	1
AEG	1	RW	1	28	0	1	1	1	1
AEG	1	RW	1	28	0	1	1	1	1
AEG	1	RW	1	28	0	1	1	1	1
AEG	1	RW	1	28	0	1	1	1	1
AEG	1	RW	1	28	0	1	1	1	1
AEG	1	RW	1	28	0	1	1	1	1
AEG	1	RW	1	28	0	1	1	1	1
AEG	1	RW	1	28	0	1	1	1	1
AEG	1	RW	1	28	0	1	1	1	1
AEG	1	RW	1	28	0	1	1	1	1
AEG	1	RW	1	28	0	1	1	1	1
AEG	1	RW	1	28	0	1	1	1	1
AEG	1	RW	1	28	0	1	1	1	1
AEG	1	RW	1	28	0	1	1	1	1
AEG	1	RW	1	28	0	1	1	1	1
AEG	1	RW	1	28	0	1	1	1	1
AEG	1	RW	1	28	0	1	1	1	1
AEG	1	RW	1	28	0	1	1	1	1
AEG	1	RW	1	28	0	1	1	1	1
AEG	1	RW	1	28	0	1	1	1	1
AEG	1	RW	1	28	0	1	1	1	1
AEG	1	RW	1	28	0	1	1	1	1
AEG	1	RW	1	28	0	1	1	1	1
AEG	1	RW	1	28	0	1	1	1	1
AEG	1	RW	1	28	0	1	1	1	1
AEG	1	RW	1	28	0	1	1	1	1
AEG	1	RW	1	28	0	1	1	1	1
AEG	1	RW	1	28	0	1	1	1	1
AEG	1	RW	1	28	0	1	1	1	1
AEG	1	RW	1	28	0	1	1	1	1
AEG	1	RW	1	28	0	1	1	1	1
AEG	1	RW	1	28	0	1	1	1	1
AEG	1	RW	1	28	0	1	1	1	1
AEG	1	RW	1	28	0	1	1	1	1
AEG	1	RW	1	28	0	1	1	1	1
AEG	1	RW	1	28	0	1	1	1	1
AEG	1	RW	1	28	0	1	1	1	1
AEG	1	RW	1	28	0	1	1	1	1
AEG	1	RW	1	28	0	1	1	1	1
AEG	1	RW	1	28	0	1	1	1	1
AEG	1	RW	1	28	0	1	1	1	1
AEG	1	RW	1	28	0	1	1	1	1
AEG	1	RW	1	28	0	1	1	1	1
AEG	1	RW	1	28	0	1	1	1	1
AEG	1	RW	1	28	0	1	1	1	1
AEG	1	RW	1	28	0	1	1	1	1
AEG	1	RW	1	28	0	1	1	1	1
AEG	1	RW	1	28	0	1	1	1	1
AEG	1	RW	1	28	0	1	1	1	1
AEG	1	RW	1	28	0	1	1	1	1
AEG	1	RW	1	28	0	1	1	1	1
AEG	1	RW	1	28	0	1	1	1	1
AEG	1	RW	1	28	0	1	1	1	1
AEG	1	RW	1	28	0	1	1	1	1
AEG	1	RW	1	28	0	1	1	1	1
AEG	1	RW	1	28	0	1	1	1	1
AEG	1	RW	1	28	0	1	1	1	1
AEG	1	RW	1	28	0	1	1	1	1
AEG	1	RW	1	28	0	1	1	1	1
AEG	1	RW	1	28	0	1	1	1	1
AEG	1	RW	1	28	0	1	1	1	1
AEG	1	RW	1	28	0	1	1	1	1
AEG	1	RW	1	28	0	1	1	1	1
AEG	1	RW	1	28	0	1	1	1	1
AEG	1	RW	1	28	0	1	1	1	1
AEG	1	RW	1	28	0	1	1	1	1
AEG	1	RW	1	28	0	1	1	1	1
AEG	1	RW	1	28	0	1	1	1	1
AEG	1	RW	1	28	0	1	1	1	1
AEG	1	RW	1	28	0	1	1	1	1
AEG	1	RW	1	28	0	1	1	1	1
AEG	1	RW	1	28	0	1	1	1	1
AEG	1	RW	1	28	0	1	1	1	1
AEG	1	RW	1	28	0	1	1	1	1
AEG	1	RW	1	28	0	1	1	1	1
AEG	1	RW	1	28	0	1	1	1	1
AEG	1	RW	1	28	0	1	1	1	1
AEG	1	RW	1	28	0	1	1	1	1
AEG	1	RW	1	28	0	1	1	1	1
AEG	1	RW	1	28	0	1	1	1	1
AEG	1	RW	1	28	0	1	1	1	1
AEG	1	RW	1	28	0	1	1	1	1
AEG	1	RW	1	28	0	1	1	1	1
AEG	1	RW	1	28	0	1	1	1	1
AEG	1	RW	1	28	0	1	1	1	1
AEG	1	RW	1	28	0	1	1	1	1
AEG	1	RW	1	28	0	1	1	1	1
AEG	1	RW	1	28	0	1	1	1	1
AEG	1	RW	1	28	0	1	1	1	1
AEG	1	RW	1	28	0	1	1	1	1
AEG	1	RW	1	28	0	1	1	1	1
AEG	1	RW	1	28	0	1	1	1	1
AEG	1	RW	1	28	0	1	1	1	1
AEG	1	RW	1	28	0	1	1	1	1
AEG	1	RW	1	28	0	1	1	1	1
AEG	1	RW	1	28	0	1	1	1	1
AEG	1	RW	1	28	0	1	1	1	1
AEG	1	RW	1	28	0	1	1	1	1
AEG	1	RW	1	28	0	1	1	1	1
AEG	1	RW	1	28	0	1	1	1	1
AEG	1	RW	1	28	0	1	1	1	1
AEG	1	RW	1	28	0	1	1	1	1
AEG	1	RW	1	28	0	1	1	1	1
AEG	1	RW	1	28	0	1	1	1	1
AEG	1	RW	1	28	0	1	1	1	1
AEG	1	RW	1	28	0	1	1	1	1
AEG	1	RW	1	28	0	1	1	1	1
AEG	1	RW	1	28	0	1	1	1	1
AEG	1	RW	1	28	0	1	1	1	1
AEG	1	RW	1	28	0	1	1	1	1
AEG	1	RW	1	28	0	1	1	1	1
AEG	1	RW	1	28	0	1	1	1	1
AEG	1	RW	1	28	0	1	1	1	1
AEG	1	RW	1	28	0	1	1	1	1
AEG	1	RW	1	28	0	1	1	1	1
AEG	1	RW	1	28	0	1	1	1	1
AEG	1	RW	1	28	0	1	1	1	1
AEG	1	RW	1	28	0	1	1	1	1
AEG	1	RW	1	28	0	1	1	1	1
AEG	1	RW	1	28	0	1	1	1	1
AEG	1	RW	1	28	0	1	1	1	1
AEG	1	RW	1	28	0	1	1	1	1
AEG	1	RW	1	28	0	1	1	1	1
AEG	1	RW	1	28	0	1	1	1	1
AEG	1	RW	1	28	0	1	1	1	1
AEG	1	RW	1	28	0	1	1	1	1
AEG	1	RW	1	28	0	1	1	1	1
AEG	1	RW	1	28	0	1	1	1	1
AEG	1	RW	1	28	0	1	1	1	1
AEG	1	RW	1	28	0	1	1	1	1
AEG	1	RW	1	28	0	1	1	1	1
AEG	1	RW	1	28	0	1	1	1	1
AEG	1	RW	1	28	0	1	1	1	1
AEG	1	RW	1	28	0	1	1	1	1
AEG	1	RW	1	28	0	1	1	1	1
AEG	1	RW	1	28	0	1	1	1	1
AEG	1	RW	1	28	0	1	1	1	1
AEG	1	RW	1	28	0	1	1	1	1
AEG	1	RW	1	28	0	1	1	1	1
AEG	1	RW	1	28	0	1	1	1	1
AEG	1	RW	1	28	0	1	1	1	1
AEG	1	RW	1	28	0	1	1	1	1
AEG	1	RW	1	28	0	1	1	1	1
AEG	1	RW	1	28	0	1	1	1	1
AEG	1	RW	1	28	0	1	1	1	1
AEG	1	RW	1	28	0	1	1	1	1
AEG	1	RW	1	28	0	1	1	1	1
AEG	1	RW	1	28	0	1	1	1	1
AEG	1	RW	1	28	0	1	1	1	1
AEG	1	RW	1	28	0	1	1	1	1
AEG	1	RW	1	28	0	1	1	1	1
AEG	1	RW	1	28	0	1	1	1	1
AEG	1	RW	1	28	0	1	1	1	1
AEG	1	RW	1	28	0	1	1	1	1
AEG	1	RW	1	28	0	1	1	1	1
AEG	1	RW	1	28	0	1	1	1	1
AEG	1	RW	1	28	0	1	1	1	1
AEG	1	RW	1	28	0	1	1	1	1
AEG	1	RW	1	28	0	1	1	1	1
AEG	1	RW	1	28	0	1	1	1	1
AEG	1	RW	1	28	0	1	1	1	1
AEG	1	RW	1	28	0	1	1	1	1
AEG	1	RW	1	28	0	1	1	1	1
AEG	1	RW	1	28	0	1	1	1	1
AEG	1	RW	1	28	0	1	1	1	1
AEG	1	RW	1	28	0	1	1	1	1
AEG	1	RW	1	28	0	1	1	1	1
AEG	1	RW	1	28	0	1	1	1	1
AEG	1	RW	1	28	0	1	1	1	1
AEG	1	RW	1	28	0	1	1	1	1
AEG	1	RW	1	28	0	1	1	1	1
AEG	1	RW	1	28	0	1	1	1	1
AEG	1	RW	1	28	0	1	1	1	1
AEG	1	RW	1	28	0	1	1	1	1
AEG	1	RW	1	28	0	1	1	1	1
AEG	1	RW	1	28	0	1	1	1	1
AEG	1	RW	1	28	0	1	1	1	1
AEG	1	RW	1	28	0	1	1	1	1
AEG	1	RW	1	28	0	1	1	1	1
AEG	1	RW	1	28	0	1	1	1	1
AEG	1	RW	1	28	0	1	1	1	1
AEG	1	RW	1	28	0	1	1	1	1
AEG	1	RW	1	28	0	1	1	1	1
AEG	1	RW	1	28	0	1	1	1	1
AEG	1	RW	1	28	0	1	1	1	1
AEG	1	RW	1	28	0	1	1	1	1
AEG	1	RW	1	28	0	1	1	1	1
AEG	1	RW	1	28	0	1	1	1	1
AEG	1	RW	1	28	0	1	1	1	1
AEG	1	RW	1	28	0	1	1	1	1
AEG	1	RW	1	28	0	1	1	1	1
AEG	1	RW	1	28	0	1	1	1	1
AEG	1	RW	1	28	0	1	1	1	1
AEG	1	RW	1	28	0	1	1	1	1
AEG	1	RW	1	28	0	1	1	1	1
AEG	1	RW	1	28	0	1	1	1	1
AEG	1	RW	1	28	0	1	1	1	1
AEG	1	RW	1	28	0	1	1	1	1
AEG	1	RW	1	28	0	1	1	1	1
AEG	1	RW	1	28	0	1	1	1	1
AEG	1	RW	1	28	0	1	1	1	1
AEG	1	RW	1	28	0	1	1	1	1
AEG	1	RW	1	28	0	1	1	1	1
AEG	1	RW	1	28	0	1	1	1	1
AEG	1	RW	1	28	0	1	1	1	1
AEG	1	RW	1	28	0	1	1	1	1
AEG	1	RW	1	28	0	1	1	1	1
AEG	1	RW	1	28	0	1	1	1	1
AEG	1	RW	1	28	0	1	1	1	1
AEG	1	RW	1	28	0	1	1	1	1
AEG	1	RW	1	28	0	1	1	1	1
AEG	1	RW	1	28	0	1	1	1	1
AEG	1	RW	2	2	1	1	1	1	1
AEG	1	RW	2	2	1	1	1	1	1
AEG	1	RW	2	6	1	1	1	1	1
AEG	1	RW	2	6	1	1	1	1	1
AEG	1	RW	2	6	1	1	1	1	1
AEG	1	RW	2	6	1	1	1	1	1
AEG	1	RW	2	8	1	1	1	1	1
AEG	1	RW	2	10	1	1	1	1	1
AEG	1	RW	2	10	1	1	1	1	1
AEG	1	RW	2	10	1	1	1	1	1
AEG	1	RW	2	13	1	1	1	1	1
AEG	1	RW	2	13	1	1	1	1	1
AEG	1	RW	2	13	1	1	1	1	1
AEG	1	RW	2	13	1	1	1	1	1
AEG	1	RW	2	13	1	1	1	1	1
AEG	1	RW	2	16	1	1	1	1	1
AEG	1	RW	2	16	1	1	1	1	1
AEG	1	RW	2	16	1	1	1	1	1
AEG	1	RW	2	16	1	1	1	1	1
AEG	1	RW	2	16	1	1	1	1	1
AEG	1	RW	2	16	1	1	1	1	1
AEG	1	RW	2	22	1	1	1	1	1
AEG	1	RW	2	22	1	1	1	1	1
AEG	1	RW	2	22	1	1	1	1	1
AEG	1	RW	2	22	1	1	1	1	1
AEG	1	RW	2	22	1	1	1	1	1
AEG	1	RW	2	22	1	1	1	1	1
AEG	1	RW	2	22	1	1	1	1	1
AEG	1	RW	2	22	1	1	1	1	1
AEG	1	RW	2	22	1	1	1	1	1
AEG	1	RW	2	22	1	1	1	1	1
AEG	1	RW	2	22	1	1	1	1	1
AEG	1	RW	2	22	1	1	1	1	1
AEG	1	RW	2	22	1	1	1	1	1
AEG	1	RW	2	22	1	1	1	1	1
AEG	1	RW	2	22	1	1	1	1	1
AEG	1	RW	2	22	1	1	1	1	1
AEG	1	RW	2	22	1	1	1	1	1
AEG	1	RW	2	22	1	1	1	1	1
AEG	1	RW	2	24	1	1	1	1	1
AEG	1	RW	2	24	1	1	1	1	1
AEG	1	RW	2	24	1	1	1	1	1
AEG	1	RW	2	24	1	1	1	1	1
AEG	1	RW	2	28	1	1	1	1	1
AEG	1	RW	2	28	1	1	1	1	1
AEG	1	RW	2	28	1	1	1	1	1
AEG	1	RW	2	28	1	1	1	1	1
AEG	1	RW	2	28	1	1	1	1	1
AEG	1	RW	2	28	1	1	1	1	1
AEG	1	RW	2	28	1	1	1	1	1
AEG	1	RW	2	28	1	1	1	1	1
AEG	1	RW	2	28	1	1	1	1	1
AEG	1	RW	2	28	1	1	1	1	1
AEG	1	RW	2	28	0	1	1	1	1
AEG	1	RW	2	28	0	1	1	1	1
AEG	1	RW	2	28	0	1	1	1	1
AEG	1	RW	2	28	0	1	1	1	1
AEG	1	RW	2	28	0	1	1	1	1
AEG	1	RW	2	28	0	1	1	1	1
AEG	1	RW	2	28	0	1	1	1	1
AEG	1	RW	2	28	0	1	1	1	1
AEG	1	RW	2	28	0	1	1	1	1
AEG	1	RW	2	28	0	1	1	1	1
AEG	1	RW	2	28	0	1	1	1	1
AEG	1	RW	2	28	0	1	1	1	1
AEG	1	RW	2	28	0	1	1	1	1
AEG	1	RW	2	28	0	1	1	1	1
AEG	1	RW	2	28	0	1	1	1	1
AEG	1	RW	2	28	0	1	1	1	1
AEG	1	RW	2	28	0	1	1	1	1
AEG	1	RW	2	28	0	1	1	1	1
AEG	1	RW	2	28	0	1	1	1	1
AEG	1	RW	2	28	0	1	1	1	1
AEG	1	RW	2	28	0	1	1	1	1
AEG	1	RW	2	28	0	1	1	1	1
AEG	1	RW	2	28	0	1	1	1	1
AEG	1	RW	2	28	0	1	1	1	1
AEG	1	RW	2	28	0	1	1	1	1
AEG	1	RW	2	28	0	1	1	1	1
AEG	1	RW	2	28	0	1	1	1	1
AEG	1	RW	2	28	0	1	1	1	1
AEG	1	RW	2	28	0	1	1	1	1
AEG	1	RW	2	28	0	1	1	1	1
AEG	1	RW	2	28	0	1	1	1	1
AEG	1	RW	2	28	0	1	1	1	1
AEG	1	RW	2	28	0	1	1	1	1
AEG	1	RW	2	28	0	1	1	1	1
AEG	1	RW	2	28	0	1	1	1	1
AEG	1	RW	2	28	0	1	1	1	1
AEG	1	RW	2	28	0	1	1	1	1
AEG	1	RW	2	28	0	1	1	1	1
AEG	1	RW	2	28	0	1	1	1	1
AEG	1	RW	2	28	0	1	1	1	1
AEG	1	RW	2	28	0	1	1	1	1
AEG	1	RW	2	28	0	1	1	1	1
AEG	1	RW	2	28	0	1	1	1	1
AEG	1	RW	2	28	0	1	1	1	1
AEG	1	RW	2	28	0	1	1	1	1
AEG	1	RW	2	28	0	1	1	1	1
AEG	1	RW	2	28	0	1	1	1	1
AEG	1	RW	2	28	0	1	1	1	1
AEG	1	RW	2	28	0	1	1	1	1
AEG	1	RW	2	28	0	1	1	1	1
AEG	1	RW	2	28	0	1	1	1	1
AEG	1	RW	2	28	0	1	1	1	1
AEG	1	RW	2	28	0	1	1	1	1
AEG	1	RW	2	28	0	1	1	1	1
AEG	1	RW	2	28	0	1	1	1	1
AEG	1	RW	2	28	0	1	1	1	1
AEG	1	RW	2	28	0	1	1	1	1
AEG	1	RW	2	28	0	1	1	1	1
AEG	1	RW	2	28	0	1	1	1	1
AEG	1	RW	2	28	0	1	1	1	1
AEG	1	RW	2	28	0	1	1	1	1
AEG	1	RW	2	28	0	1	1	1	1
AEG	1	RW	2	28	0	1	1	1	1
AEG	1	RW	2	28	0	1	1	1	1
AEG	1	RW	2	28	0	1	1	1	1
AEG	1	RW	2	28	0	1	1	1	1
AEG	1	RW	2	28	0	1	1	1	1
AEG	1	RW	2	28	0	1	1	1	1
AEG	1	RW	2	28	0	1	1	1	1
AEG	1	RW	2	28	0	1	1	1	1
AEG	1	RW	2	28	0	1	1	1	1
AEG	1	RW	2	28	0	1	1	1	1
AEG	1	RW	2	28	0	1	1	1	1
AEG	1	RW	2	28	0	1	1	1	1
AEG	1	RW	2	28	0	1	1	1	1
AEG	1	RW	2	28	0	1	1	1	1
AEG	1	RW	2	28	0	1	1	1	1
AEG	1	RW	2	28	0	1	1	1	1
AEG	1	RW	2	28	0	1	1	1	1
AEG	1	RW	2	28	0	1	1	1	1
AEG	1	RW	2	28	0	1	1	1	1
AEG	1	RW	2	28	0	1	1	1	1
AEG	1	RW	2	28	0	1	1	1	1
AEG	1	RW	2	28	0	1	1	1	1
AEG	1	RW	2	28	0	1	1	1	1
AEG	1	RW	2	28	0	1	1	1	1
AEG	1	RW	2	28	0	1	1	1	1
AEG	1	RW	2	28	0	1	1	1	1
AEG	1	RW	2	28	0	1	1	1	1
AEG	1	RW	2	28	0	1	1	1	1
AEG	1	RW	2	28	0	1	1	1	1
AEG	1	RW	2	28	0	1	1	1	1
AEG	1	RW	2	28	0	1	1	1	1
AEG	1	RW	2	28	0	1	1	1	1
AEG	1	RW	2	28	0	1	1	1	1
AEG	1	RW	2	28	0	1	1	1	1
AEG	1	RW	2	28	0	1	1	1	1
AEG	1	RW	2	28	0	1	1	1	1
AEG	1	RW	2	28	0	1	1	1	1
AEG	1	RW	2	28	0	1	1	1	1
AEG	1	RW	2	28	0	1	1	1	1
AEG	1	RW	2	28	0	1	1	1	1
AEG	1	RW	2	28	0	1	1	1	1
AEG	1	RW	2	28	0	1	1	1	1
AEG	1	RW	2	28	0	1	1	1	1
AEG	1	RW	2	28	0	1	1	1	1
AEG	1	RW	2	28	0	1	1	1	1
AEG	1	RW	2	28	0	1	1	1	1
AEG	1	RW	2	28	0	1	1	1	1
AEG	1	RW	2	28	0	1	1	1	1
AEG	1	RW	2	28	0	1	1	1	1
AEG	1	RW	2	28	0	1	1	1	1
AEG	1	RW	2	28	0	1	1	1	1
AEG	1	RW	2	28	0	1	1	1	1
AEG	1	RW	2	28	0	1	1	1	1
AEG	1	RW	2	28	0	1	1	1	1
AEG	1	RW	2	28	0	1	1	1	1
AEG	1	RW	2	28	0	1	1	1	1
AEG	1	RW	2	28	0	1	1	1	1
AEG	1	RW	2	28	0	1	1	1	1
AEG	1	RW	2	28	0	1	1	1	1
AEG	1	RW	2	28	0	1	1	1	1
AEG	1	RW	2	28	0	1	1	1	1
AEG	1	RW	2	28	0	1	1	1	1
AEG	1	RW	2	28	0	1	1	1	1
AEG	1	RW	2	28	0	1	1	1	1
AEG	1	RW	2	28	0	1	1	1	1
AEG	1	RW	2	28	0	1	1	1	1
AEG	1	RW	2	28	0	1	1	1	1
AEG	1	RW	2	28	0	1	1	1	1
AEG	1	RW	2	28	0	1	1	1	1
AEG	1	RW	2	28	0	1	1	1	1
AEG	1	RW	2	28	0	1	1	1	1
AEG	1	RW	2	28	0	1	1	1	1
AEG	1	RW	2	28	0	1	1	1	1
AEG	1	RW	2	28	0	1	1	1	1
AEG	1	RW	2	28	0	1	1	1	1
AEG	1	RW	2	28	0	1	1	1	1
AEG	1	RW	2	28	0	1	1	1	1
AEG	1	RW	2	28	0	1	1	1	1
AEG	1	RW	2	28	0	1	1	1	1
AEG	1	RW	2	28	0	1	1	1	1
AEG	1	RW	2	28	0	1	1	1	1
AEG	1	RW	2	28	0	1	1	1	1
AEG	1	RW	2	28	0	1	1	1	1
AEG	1	RW	2	28	0	1	1	1	1
AEG	1	RW	2	28	0	1	1	1	1
AEG	1	RW	2	28	0	1	1	1	1
AEG	1	RW	2	28	0	1	1	1	1
AEG	1	RW	2	28	0	1	1	1	1
AEG	1	RW	2	28	0	1	1	1	1
AEG	1	RW	2	28	0	1	1	1	1
AEG	1	RW	2	28	0	1	1	1	1
AEG	1	RW	2	28	0	1	1	1	1
AEG	1	RW	2	28	0	1	1	1	1
AEG	1	RW	2	28	0	1	1	1	1
AEG	1	RW	2	28	0	1	1	1	1
AEG	1	RW	2	28	0	1	1	1	1
AEG	1	RW	2	28	0	1	1	1	1
AEG	1	RW	2	28	0	1	1	1	1
AEG	1	RW	2	28	0	1	1	1	1
AEG	1	RW	2	28	0	1	1	1	1
AEG	1	RW	2	28	0	1	1	1	1
AEG	1	RW	2	28	0	1	1	1	1
AEG	1	RW	2	28	0	1	1	1	1
AEG	1	RW	2	28	0	1	1	1	1
AEG	1	RW	2	28	0	1	1	1	1
AEG	1	RW	2	28	0	1	1	1	1
AEG	1	RW	2	28	0	1	1	1	1
AEG	1	RW	2	28	0	1	1	1	1
AEG	1	RW	2	28	0	1	1	1	1
AEG	1	RW	2	28	0	1	1	1	1
AEG	1	RW	2	28	0	1	1	1	1
AEG	1	RW	2	28	0	1	1	1	1
AEG	1	RW	2	28	0	1	1	1	1
AEG	1	RW	2	28	0	1	1	1	1
AEG	1	RW	2	28	0	1	1	1	1
AEG	1	RW	2	28	0	1	1	1	1
AEG	1	RW	2	28	0	1	1	1	1
AEG	1	RW	2	28	0	1	1	1	1
AEG	1	RW	2	28	0	1	1	1	1
AEG	1	RW	2	28	0	1	1	1	1
AEG	1	RW	2	28	0	1	1	1	1
AEG	1	RW	2	28	0	1	1	1	1
AEG	1	RW	2	28	0	1	1	1	1
AEG	1	RW	2	28	0	1	1	1	1
AEG	1	RW	2	28	0	1	1	1	1
AEG	1	RW	2	28	0	1	1	1	1
AEG	1	RW	2	28	0	1	1	1	1
AEG	1	RW	2	28	0	1	1	1	1
AEG	1	RW	2	28	0	1	1	1	1
AEG	1	RW	2	28	0	1	1	1	1
AEG	1	RW	2	28	0	1	1	1	1
AEG	1	RW	2	28	0	1	1	1	1
AEG	1	RW	2	28	0	1	1	1	1
AEG	1	RW	2	28	0	1	1	1	1
AEG	1	RW	2	28	0	1	1	1	1
AEG	1	RW	2	28	0	1	1	1	1
AEG	1	RW	2	28	0	1	1	1	1
AEG	1	RW	2	28	0	1	1	1	1
AEG	1	RW	2	28	0	1	1	1	1
AEG	1	RW	2	28	0	1	1	1	1
AEG	1	RW	2	28	0	1	1	1	1
AEG	1	RW	2	28	0	1	1	1	1
AEG	1	RW	2	28	0	1	1	1	1
AEG	1	RW	2	28	0	1	1	1	1
AEG	1	RW	2	28	0	1	1	1	1
AEG	1	RW	2	28	0	1	1	1	1
AEG	1	RW	2	28	0	1	1	1	1
AEG	1	RW	2	28	0	1	1	1	1
AEG	1	RW	2	28	0	1	1	1	1
AEG	1	RW	2	28	0	1	1	1	1
AEG	1	RW	2	28	0	1	1	1	1
AEG	1	RW	2	28	0	1	1	1	1
AEG	1	RW	2	28	0	1	1	1	1
AEG	1	RW	2	28	0	1	1	1	1
AEG	1	RW	2	28	0	1	1	1	1
AEG	1	RW	2	28	0	1	1	1	1
AEG	1	RW	2	28	0	1	1	1	1
AEG	1	RW	2	28	0	1	1	1	1
AEG	1	RW	2	28	0	1	1	1	1
AEG	1	RW	2	28	0	1	1	1	1
AEG	1	RW	2	28	0	1	1	1	1
AEG	1	RW	2	28	0	1	1	1	1
AEG	1	RW	2	28	0	1	1	1	1
AEG	1	RW	2	28	0	1	1	1	1
AEG	1	RW	2	28	0	1	1	1	1
AEG	1	RW	2	28	0	1	1	1	1
AEG	1	RW	2	28	0	1	1	1	1
AEG	1	RW	2	28	0	1	1	1	1
AEG	1	RW	2	28	0	1	1	1	1
AEG	1	RW	2	28	0	1	1	1	1
AEG	1	RW	2	28	0	1	1	1	1
AEG	1	RW	2	28	0	1	1	1	1
AEG	1	RW	2	28	0	1	1	1	1
AEG	1	RW	2	28	0	1	1	1	1
AEG	1	RW	2	28	0	1	1	1	1
AEG	1	RW	2	28	0	1	1	1	1
AEG	1	RW	2	28	0	1	1	1	1
AEG	1	RW	2	28	0	1	1	1	1
AEG	1	RW	2	28	0	1	1	1	1
AEG	1	RW	2	28	0	1	1	1	1
AEG	1	RW	2	28	0	1	1	1	1
AEG	1	RW	2	28	0	1	1	1	1
AEG	1	RW	2	28	0	1	1	1	1
AEG	1	RW	2	28	0	1	1	1	1
AEG	1	RW	2	28	0	1	1	1	1
AEG	1	RW	2	28	0	1	1	1	1
AEG	1	RW	2	28	0	1	1	1	1
AEG	1	RW	2	28	0	1	1	1	1
AEG	1	RW	2	28	0	1	1	1	1
AEG	1	RW	2	28	0	1	1	1	1
AEG	1	RW	2	28	0	1	1	1	1
AEG	1	RW	2	28	0	1	1	1	1
AEG	1	RW	2	28	0	1	1	1	1
AEG	1	RW	2	28	0	1	1	1	1
AEG	1	RW	2	28	0	1	1	1	1
AEG	1	RW	2	28	0	1	1	1	1
AEG	1	RW	2	28	0	1	1	1	1
AEG	1	RW	2	28	0	1	1	1	1
AEG	1	RW	2	28	0	1	1	1	1
AEG	1	RW	2	28	0	1	1	1	1
AEG	1	RW	2	28	0	1	1	1	1
AEG	1	RW	2	28	0	1	1	1	1
AEG	1	RW	2	28	0	1	1	1	1
AEG	1	RW	2	28	0	1	1	1	1
AEG	1	RW	2	28	0	1	1	1	1
AEG	1	RW	2	28	0	1	1	1	1
AEG	1	RW	2	28	0	1	1	1	1
AEG	1	RW	2	28	0	1	1	1	1
AEG	1	RW	2	28	0	1	1	1	1
AEG	1	RW	2	28	0	1	1	1	1
AEG	1	RW	2	28	0	1	1	1	1
AEG	1	RW	2	28	0	1	1	1	1
AEG	1	RW	2	28	0	1	1	1	1
AEG	1	RW	2	28	0	1	1	1	1
AEG	1	RW	2	28	0	1	1	1	1
AEG	1	RW	2	28	0	1	1	1	1
AEG	1	RW	2	28	0	1	1	1	1
AEG	1	RW	2	28	0	1	1	1	1
AEG	1	RW	2	28	0	1	1	1	1
AEG	1	RW	2	28	0	1	1	1	1
AEG	1	RW	2	28	0	1	1	1	1
AEG	1	RW	2	28	0	1	1	1	1
AEG	1	RW	2	28	0	1	1	1	1
AEG	1	RW	2	28	0	1	1	1	1
AEG	1	RW	2	28	0	1	1	1	1
AEG	1	RW	2	28	0	1	1	1	1
AEG	1	RW	2	28	0	1	1	1	1
AEG	1	RW	2	28	0	1	1	1	1
AEG	1	RW	2	28	0	1	1	1	1
AEG	1	RW	2	28	0	1	1	1	1
AEG	1	RW	2	28	0	1	1	1	1
AEG	1	RW	2	28	0	1	1	1	1
AEG	1	RW	2	28	0	1	1	1	1
AEG	1	RW	2	28	0	1	1	1	1
AEG	1	RW	2	28	0	1	1	1	1
AEG	1	RW	2	28	0	1	1	1	1
AEG	1	RW	2	28	0	1	1	1	1
AEG	1	RW	2	28	0	1	1	1	1
AEG	1	RW	2	28	0	1	1	1	1
AEG	1	RW	2	28	0	1	1	1	1
AEG	1	RW	2	28	0	1	1	1	1
AEG	1	RW	2	28	0	1	1	1	1
AEG	1	RW	2	28	0	1	1	1	1
AEG	1	RW	2	28	0	1	1	1	1
AEG	1	RW	2	28	0	1	1	1	1
AEG	1	RW	2	28	0	1	1	1	1
AEG	1	RW	2	28	0	1	1	1	1
AEG	1	RW	2	28	0	1	1	1	1
AEG	1	RW	2	28	0	1	1	1	1
AEG	1	RW	2	28	0	1	1	1	1
AEG	1	RW	2	28	0	1	1	1	1
AEG	1	RW	2	28	0	1	1	1	1
AEG	1	RW	2	28	0	1	1	1	1
AEG	1	RW	2	28	0	1	1	1	1
AEG	1	RW	2	28	0	1	1	1	1
AEG	1	RW	2	28	0	1	1	1	1
AEG	1	RW	2	28	0	1	1	1	1
AEG	1	RW	2	28	0	1	1	1	1
AEG	1	RW	2	28	0	1	1	1	1
AEG	1	RW	2	28	0	1	1	1	1
AEG	1	RW	2	28	0	1	1	1	1
AEG	1	RW	2	28	0	1	1	1	1
AEG	1	RW	2	28	0	1	1	1	1
AEG	1	RW	2	28	0	1	1	1	1
AEG	1	RW	2	28	0	1	1	1	1
AEG	1	RW	2	28	0	1	1	1	1
AEG	1	RW	2	28	0	1	1	1	1
AEG	1	RW	2	28	0	1	1	1	1
AEG	1	RW	2	28	0	1	1	1	1
AEG	1	RW	2	28	0	1	1	1	1
AEG	1	RW	2	28	0	1	1	1	1
AEG	1	RW	2	28	0	1	1	1	1
AEG	1	RW	2	28	0	1	1	1	1
AEG	1	RW	2	28	0	1	1	1	1
AEG	1	RW	2	28	0	1	1	1	1
AEG	1	RW	2	28	0	1	1	1	1
AEG	1	RW	2	28	0	1	1	1	1
AEG	1	RW	2	28	0	1	1	1	1
AEG	1	RW	2	28	0	1	1	1	1
AEG	1	RW	2	28	0	1	1	1	1
AEG	1	RW	2	28	0	1	1	1	1
AEG	1	RW	2	28	0	1	1	1	1
AEG	1	RW	2	28	0	1	1	1	1
AEG	1	RW	2	28	0	1	1	1	1
AEG	1	RW	2	28	0	1	1	1	1
AEG	1	RW	2	28	0	1	1	1	1
AEG	1	RW	2	28	0	1	1	1	1
AEG	1	RW	2	28	0	1	1	1	1
AEG	1	RW	2	28	0	1	1	1	1
AEG	1	RW	2	28	0	1	1	1	1
AEG	1	RW	2	28	0	1	1	1	1
AEG	1	RW	2	28	0	1	1	1	1
AEG	1	RW	2	28	0	1	1	1	1
AEG	1	RW	2	28	0	1	1	1	1
AEG	1	RW	2	28	0	1	1	1	1
AEG	1	RW	2	28	0	1	1	1	1
AEG	1	RW	2	28	0	1	1	1	1
AEG	1	RW	2	28	0	1	1	1	1
AEG	1	RW	2	28	0	1	1	1	1
AEG	1	RW	2	28	0	1	1	1	1
AEG	1	RW	2	28	0	1	1	1	1
AEG	1	RW	2	28	0	1	1	1	1
AEG	1	RW	2	28	0	1	1	1	1
AEG	1	RW	2	28	0	1	1	1	1
AEG	1	RW	2	28	0	1	1	1	1
AEG	1	RW	2	28	0	1	1	1	1
AEG	1	RW	2	28	0	1	1	1	1
AEG	1	RW	2	28	0	1	1	1	1
AEG	1	RW	2	28	0	1	1	1	1
AEG	1	RW	2	28	0	1	1	1	1
AEG	1	RW	2	28	0	1	1	1	1
AEG	1	RW	2	28	0	1	1	1	1
AEG	1	RW	2	28	0	1	1	1	1
AEG	1	RW	2	28	0	1	1	1	1
AEG	1	RW	2	28	0	1	1	1	1
AEG	1	RW	2	28	0	1	1	1	1
AEG	1	RW	2	28	0	1	1	1	1
AEG	1	RW	2	28	0	1	1	1	1
AEG	1	RW	2	28	0	1	1	1	1
AEG	1	RW	2	28	0	1	1	1	1
AEG	1	RW	2	28	0	1	1	1	1
AEG	1	RW	2	28	0	1	1	1	1
AEG	1	RW	2	28	0	1	1	1	1
AEG	1	RW	2	28	0	1	1	1	1
AEG	1	RW	2	28	0	1	1	1	1
AEG	1	RW	2	28	0	1	1	1	1
AEG	1	RW	2	28	0	1	1	1	1
AEG	1	RW	2	28	0	1	1	1	1
AEG	1	RW	2	28	0	1	1	1	1
AEG	1	RW	2	28	0	1	1	1	1
AEG	1	RW	2	28	0	1	1	1	1
AEG	1	RW	2	28	0	1	1	1	1
AEG	1	RW	2	28	0	1	1	1	1
AEG	1	RW	2	28	0	1	1	1	1
AEG	1	RW	2	28	0	1	1	1	1
AEG	1	RW	2	28	0	1	1	1	1
AEG	1	RW	2	28	0	1	1	1	1
AEG	1	RW	2	28	0	1	1	1	1
AEG	1	RW	2	28	0	1	1	1	1
AEG	1	RW	2	28	0	1	1	1	1
AEG	1	RW	2	28	0	1	1	1	1
AEG	1	RW	2	28	0	1	1	1	1
AEG	1	RW	2	28	0	1	1	1	1
AEG	1	RW	2	28	0	1	1	1	1
AEG	1	RW	2	28	0	1	1	1	1
AEG	1	RW	2	28	0	1	1	1	1
AEG	1	RW	2	28	0	1	1	1	1
AEG	1	RW	2	28	0	1	1	1	1
AEG	1	RW	2	28	0	1	1	1	1
AEG	1	RW	2	28	0	1	1	1	1
AEG	1	RW	2	28	0	1	1	1	1
AEG	1	RW	2	28	0	1	1	1	1
AEG	1	RW	2	28	0	1	1	1	1
AEG	1	RW	2	28	0	1	1	1	1
AEG	1	RW	2	28	0	1	1	1	1
AEG	1	RW	2	28	0	1	1	1	1
AEG	1	RW	2	28	0	1	1	1	1
AEG	1	RW	2	28	0	1	1	1	1
AEG	1	RW	2	28	0	1	1	1	1
AEG	1	RW	2	28	0	1	1	1	1
AEG	1	RW	2	28	0	1	1	1	1
AEG	1	RW	2	28	0	1	1	1	1
AEG	1	RW	2	28	0	1	1	1	1
AEG	1	RW	2	28	0	1	1	1	1
AEG	1	RW	2	28	0	1	1	1	1
AEG	1	RW	2	28	0	1	1	1	1
AEG	1	RW	2	28	0	1	1	1	1
AEG	1	RW	2	28	0	1	1	1	1
AEG	1	RW	2	28	0	1	1	1	1
AEG	1	RW	2	28	0	1	1	1	1
AEG	1	RW	2	28	0	1	1	1	1
AEG	1	RW	2	28	0	1	1	1	1
AEG	1	RW	2	28	0	1	1	1	1
AEG	1	RW	2	28	0	1	1	1	1
AEG	1	RW	2	28	0	1	1	1	1
AEG	1	RW	2	28	0	1	1	1	1
AEG	1	RW	2	28	0	1	1	1	1
AEG	1	RW	2	28	0	1	1	1	1
AEG	1	RW	2	28	0	1	1	1	1
AEG	1	RW	2	28	0	1	1	1	1
AEG	1	RW	3	2	1	1	1	1	1
AEG	1	RW	3	2	1	1	1	1	1
AEG	1	RW	3	2	1	1	1	1	1
AEG	1	RW	3	2	1	1	1	1	1
AEG	1	RW	3	2	1	1	1	1	1
AEG	1	RW	3	6	1	1	1	1	1
AEG	1	RW	3	6	1	1	1	1	1
AEG	1	RW	3	6	1	1	1	1	1
AEG	1	RW	3	8	1	1	1	1	1
AEG	1	RW	3	10	1	1	1	1	1
AEG	1	RW	3	13	1	1	1	1	1
AEG	1	RW	3	13	1	1	1	1	1
AEG	1	RW	3	13	1	1	1	1	1
AEG	1	RW	3	16	1	1	1	1	1
AEG	1	RW	3	16	1	1	1	1	1
AEG	1	RW	3	22	1	1	1	1	1
AEG	1	RW	3	22	1	1	1	1	1
AEG	1	RW	3	22	1	1	1	1	1
AEG	1	RW	3	22	1	1	1	1	1
AEG	1	RW	3	22	1	1	1	1	1
AEG	1	RW	3	22	1	1	1	1	1
AEG	1	RW	3	22	1	1	1	1	1
AEG	1	RW	3	22	1	1	1	1	1
AEG	1	RW	3	22	1	1	1	1	1
AEG	1	RW	3	22	1	1	1	1	1
AEG	1	RW	3	22	1	1	1	1	1
AEG	1	RW	3	22	1	1	1	1	1
AEG	1	RW	3	22	1	1	1	1	1
AEG	1	RW	3	22	1	1	1	1	1
AEG	1	RW	3	22	1	1	1	1	1
AEG	1	RW	3	22	1	1	1	1	1
AEG	1	RW	3	24	1	1	1	1	1
AEG	1	RW	3	24	1	1	1	1	1
AEG	1	RW	3	24	1	1	1	1	1
AEG	1	RW	3	24	1	1	1	1	1
AEG	1	RW	3	24	1	1	1	1	1
AEG	1	RW	3	24	1	1	1	1	1
AEG	1	RW	3	28	1	1	1	1	1
AEG	1	RW	3	28	1	1	1	1	1
AEG	1	RW	3	28	1	1	1	1	1
AEG	1	RW	3	28	1	1	1	1	1
AEG	1	RW	3	28	1	1	1	1	1
AEG	1	RW	3	28	1	1	1	1	1
AEG	1	RW	3	28	1	1	1	1	1
AEG	1	RW	3	28	1	1	1	1	1
AEG	1	RW	3	28	1	1	1	1	1
AEG	1	RW	3	28	0	1	1	1	1
AEG	1	RW	3	28	0	1	1	1	1
AEG	1	RW	3	28	0	1	1	1	1
AEG	1	RW	3	28	0	1	1	1	1
AEG	1	RW	3	28	0	1	1	1	1
AEG	1	RW	3	28	0	1	1	1	1
AEG	1	RW	3	28	0	1	1	1	1
AEG	1	RW	3	28	0	1	1	1	1
AEG	1	RW	3	28	0	1	1	1	1
AEG	1	RW	3	28	0	1	1	1	1
AEG	1	RW	3	28	0	1	1	1	1
AEG	1	RW	3	28	0	1	1	1	1
AEG	1	RW	3	28	0	1	1	1	1
AEG	1	RW	3	28	0	1	1	1	1
AEG	1	RW	3	28	0	1	1	1	1
AEG	1	RW	3	28	0	1	1	1	1
AEG	1	RW	3	28	0	1	1	1	1
AEG	1	RW	3	28	0	1	1	1	1
AEG	1	RW	3	28	0	1	1	1	1
AEG	1	RW	3	28	0	1	1	1	1
AEG	1	RW	3	28	0	1	1	1	1
AEG	1	RW	3	28	0	1	1	1	1
AEG	1	RW	3	28	0	1	1	1	1
AEG	1	RW	3	28	0	1	1	1	1
AEG	1	RW	3	28	0	1	1	1	1
AEG	1	RW	3	28	0	1	1	1	1
AEG	1	RW	3	28	0	1	1	1	1
AEG	1	RW	3	28	0	1	1	1	1
AEG	1	RW	3	28	0	1	1	1	1
AEG	1	RW	3	28	0	1	1	1	1
AEG	1	RW	3	28	0	1	1	1	1
AEG	1	RW	3	28	0	1	1	1	1
AEG	1	RW	3	28	0	1	1	1	1
AEG	1	RW	3	28	0	1	1	1	1
AEG	1	RW	3	28	0	1	1	1	1
AEG	1	RW	3	28	0	1	1	1	1
AEG	1	RW	3	28	0	1	1	1	1
AEG	1	RW	3	28	0	1	1	1	1
AEG	1	RW	3	28	0	1	1	1	1
AEG	1	RW	3	28	0	1	1	1	1
AEG	1	RW	3	28	0	1	1	1	1
AEG	1	RW	3	28	0	1	1	1	1
AEG	1	RW	3	28	0	1	1	1	1
AEG	1	RW	3	28	0	1	1	1	1
AEG	1	RW	3	28	0	1	1	1	1
AEG	1	RW	3	28	0	1	1	1	1
AEG	1	RW	3	28	0	1	1	1	1
AEG	1	RW	3	28	0	1	1	1	1
AEG	1	RW	3	28	0	1	1	1	1
AEG	1	RW	3	28	0	1	1	1	1
AEG	1	RW	3	28	0	1	1	1	1
AEG	1	RW	3	28	0	1	1	1	1
AEG	1	RW	3	28	0	1	1	1	1
AEG	1	RW	3	28	0	1	1	1	1
AEG	1	RW	3	28	0	1	1	1	1
AEG	1	RW	3	28	0	1	1	1	1
AEG	1	RW	3	28	0	1	1	1	1
AEG	1	RW	3	28	0	1	1	1	1
AEG	1	RW	3	28	0	1	1	1	1
AEG	1	RW	3	28	0	1	1	1	1
AEG	1	RW	3	28	0	1	1	1	1
AEG	1	RW	3	28	0	1	1	1	1
AEG	1	RW	3	28	0	1	1	1	1
AEG	1	RW	3	28	0	1	1	1	1
AEG	1	RW	3	28	0	1	1	1	1
AEG	1	RW	3	28	0	1	1	1	1
AEG	1	RW	3	28	0	1	1	1	1
AEG	1	RW	3	28	0	1	1	1	1
AEG	1	RW	3	28	0	1	1	1	1
AEG	1	RW	3	28	0	1	1	1	1
AEG	1	RW	3	28	0	1	1	1	1
AEG	1	RW	3	28	0	1	1	1	1
AEG	1	RW	3	28	0	1	1	1	1
AEG	1	RW	3	28	0	1	1	1	1
AEG	1	RW	3	28	0	1	1	1	1
AEG	1	RW	3	28	0	1	1	1	1
AEG	1	RW	3	28	0	1	1	1	1
AEG	1	RW	3	28	0	1	1	1	1
AEG	1	RW	3	28	0	1	1	1	1
AEG	1	RW	3	28	0	1	1	1	1
AEG	1	RW	3	28	0	1	1	1	1
AEG	1	RW	3	28	0	1	1	1	1
AEG	1	RW	3	28	0	1	1	1	1
AEG	1	RW	3	28	0	1	1	1	1
AEG	1	RW	3	28	0	1	1	1	1
AEG	1	RW	3	28	0	1	1	1	1
AEG	1	RW	3	28	0	1	1	1	1
AEG	1	RW	3	28	0	1	1	1	1
AEG	1	RW	3	28	0	1	1	1	1
AEG	1	RW	3	28	0	1	1	1	1
AEG	1	RW	3	28	0	1	1	1	1
AEG	1	RW	3	28	0	1	1	1	1
AEG	1	RW	3	28	0	1	1	1	1
AEG	1	RW	3	28	0	1	1	1	1
AEG	1	RW	3	28	0	1	1	1	1
AEG	1	RW	3	28	0	1	1	1	1
AEG	1	RW	3	28	0	1	1	1	1
AEG	1	RW	3	28	0	1	1	1	1
AEG	1	RW	3	28	0	1	1	1	1
AEG	1	RW	3	28	0	1	1	1	1
AEG	1	RW	3	28	0	1	1	1	1
AEG	1	RW	3	28	0	1	1	1	1
AEG	1	RW	3	28	0	1	1	1	1
AEG	1	RW	3	28	0	1	1	1	1
AEG	1	RW	3	28	0	1	1	1	1
AEG	1	RW	3	28	0	1	1	1	1
AEG	1	RW	3	28	0	1	1	1	1
AEG	1	RW	3	28	0	1	1	1	1
AEG	1	RW	3	28	0	1	1	1	1
AEG	1	RW	3	28	0	1	1	1	1
AEG	1	RW	3	28	0	1	1	1	1
AEG	1	RW	3	28	0	1	1	1	1
AEG	1	RW	3	28	0	1	1	1	1
AEG	1	RW	3	28	0	1	1	1	1
AEG	1	RW	3	28	0	1	1	1	1
AEG	1	RW	3	28	0	1	1	1	1
AEG	1	RW	3	28	0	1	1	1	1
AEG	1	RW	3	28	0	1	1	1	1
AEG	1	RW	3	28	0	1	1	1	1
AEG	1	RW	3	28	0	1	1	1	1
AEG	1	RW	3	28	0	1	1	1	1
AEG	1	RW	3	28	0	1	1	1	1
AEG	1	RW	3	28	0	1	1	1	1
AEG	1	RW	3	28	0	1	1	1	1
AEG	1	RW	3	28	0	1	1	1	1
AEG	1	RW	3	28	0	1	1	1	1
AEG	1	RW	3	28	0	1	1	1	1
AEG	1	RW	3	28	0	1	1	1	1
AEG	1	RW	3	28	0	1	1	1	1
AEG	1	RW	3	28	0	1	1	1	1
AEG	1	RW	3	28	0	1	1	1	1
AEG	1	RW	3	28	0	1	1	1	1
AEG	1	RW	3	28	0	1	1	1	1
AEG	1	RW	3	28	0	1	1	1	1
AEG	1	RW	3	28	0	1	1	1	1
AEG	1	RW	3	28	0	1	1	1	1
AEG	1	RW	3	28	0	1	1	1	1
AEG	1	RW	3	28	0	1	1	1	1
AEG	1	RW	3	28	0	1	1	1	1
AEG	1	RW	3	28	0	1	1	1	1
AEG	1	RW	3	28	0	1	1	1	1
AEG	1	RW	3	28	0	1	1	1	1
AEG	1	RW	3	28	0	1	1	1	1
AEG	1	RW	3	28	0	1	1	1	1
AEG	1	RW	3	28	0	1	1	1	1
AEG	1	RW	3	28	0	1	1	1	1
AEG	1	RW	3	28	0	1	1	1	1
AEG	1	RW	3	28	0	1	1	1	1
AEG	1	RW	3	28	0	1	1	1	1
AEG	1	RW	3	28	0	1	1	1	1
AEG	1	RW	3	28	0	1	1	1	1
AEG	1	RW	3	28	0	1	1	1	1
AEG	1	RW	3	28	0	1	1	1	1
AEG	1	RW	3	28	0	1	1	1	1
AEG	1	RW	3	28	0	1	1	1	1
AEG	1	RW	3	28	0	1	1	1	1
AEG	1	RW	3	28	0	1	1	1	1
AEG	1	RW	3	28	0	1	1	1	1
AEG	1	RW	3	28	0	1	1	1	1
AEG	1	RW	3	28	0	1	1	1	1
AEG	1	RW	3	28	0	1	1	1	1
AEG	1	RW	3	28	0	1	1	1	1
AEG	1	RW	3	28	0	1	1	1	1
AEG	1	RW	3	28	0	1	1	1	1
AEG	1	RW	3	28	0	1	1	1	1
AEG	1	RW	3	28	0	1	1	1	1
AEG	1	RW	3	28	0	1	1	1	1
AEG	1	RW	3	28	0	1	1	1	1
AEG	1	RW	3	28	0	1	1	1	1
AEG	1	RW	3	28	0	1	1	1	1
AEG	1	RW	3	28	0	1	1	1	1
AEG	1	RW	3	28	0	1	1	1	1
AEG	1	RW	3	28	0	1	1	1	1
AEG	1	RW	3	28	0	1	1	1	1
AEG	1	RW	3	28	0	1	1	1	1
AEG	1	RW	3	28	0	1	1	1	1
AEG	1	RW	3	28	0	1	1	1	1
AEG	1	RW	3	28	0	1	1	1	1
AEG	1	RW	3	28	0	1	1	1	1
AEG	1	RW	3	28	0	1	1	1	1
AEG	1	RW	3	28	0	1	1	1	1
AEG	1	RW	3	28	0	1	1	1	1
AEG	1	RW	3	28	0	1	1	1	1
AEG	1	RW	3	28	0	1	1	1	1
AEG	1	RW	3	28	0	1	1	1	1
AEG	1	RW	3	28	0	1	1	1	1
AEG	1	RW	3	28	0	1	1	1	1
AEG	1	RW	3	28	0	1	1	1	1
AEG	1	RW	3	28	0	1	1	1	1
AEG	1	RW	3	28	0	1	1	1	1
AEG	1	RW	3	28	0	1	1	1	1
AEG	1	RW	3	28	0	1	1	1	1
AEG	1	RW	3	28	0	1	1	1	1
AEG	1	RW	3	28	0	1	1	1	1
AEG	1	RW	3	28	0	1	1	1	1
AEG	1	RW	3	28	0	1	1	1	1
AEG	1	RW	3	28	0	1	1	1	1
AEG	1	RW	3	28	0	1	1	1	1
AEG	1	RW	3	28	0	1	1	1	1
AEG	1	RW	3	28	0	1	1	1	1
AEG	1	RW	3	28	0	1	1	1	1
AEG	1	RW	3	28	0	1	1	1	1
AEG	1	RW	3	28	0	1	1	1	1
AEG	1	RW	3	28	0	1	1	1	1
AEG	1	RW	3	28	0	1	1	1	1
AEG	1	RW	3	28	0	1	1	1	1
AEG	1	RW	3	28	0	1	1	1	1
AEG	1	RW	3	28	0	1	1	1	1
AEG	1	RW	3	28	0	1	1	1	1
AEG	1	RW	3	28	0	1	1	1	1
AEG	1	RW	3	28	0	1	1	1	1
AEG	1	RW	3	28	0	1	1	1	1
AEG	1	RW	3	28	0	1	1	1	1
AEG	1	RW	3	28	0	1	1	1	1
AEG	1	RW	3	28	0	1	1	1	1
AEG	1	RW	3	28	0	1	1	1	1
AEG	1	RW	3	28	0	1	1	1	1
AEG	1	RW	3	28	0	1	1	1	1
AEG	1	RW	3	28	0	1	1	1	1
AEG	1	RW	3	28	0	1	1	1	1
AEG	1	RW	3	28	0	1	1	1	1
AEG	1	RW	3	28	0	1	1	1	1
AEG	1	RW	3	28	0	1	1	1	1
AEG	1	RW	3	28	0	1	1	1	1
AEG	1	RW	3	28	0	1	1	1	1
AEG	1	RW	3	28	0	1	1	1	1
AEG	1	RW	3	28	0	1	1	1	1
AEG	1	RW	3	28	0	1	1	1	1
AEG	1	RW	3	28	0	1	1	1	1
AEG	1	RW	3	28	0	1	1	1	1
AEG	1	RW	3	28	0	1	1	1	1
AEG	1	RW	3	28	0	1	1	1	1
AEG	1	RW	3	28	0	1	1	1	1
AEG	1	RW	3	28	0	1	1	1	1
AEG	1	RW	3	28	0	1	1	1	1
AEG	1	RW	3	28	0	1	1	1	1
AEG	1	RW	3	28	0	1	1	1	1
AEG	1	RW	3	28	0	1	1	1	1
AEG	1	RW	3	28	0	1	1	1	1
AEG	1	RW	3	28	0	1	1	1	1
AEG	1	RW	3	28	0	1	1	1	1
AEG	1	RW	3	28	0	1	1	1	1
AEG	1	RW	3	28	0	1	1	1	1
AEG	1	RW	3	28	0	1	1	1	1
AEG	1	RW	3	28	0	1	1	1	1
AEG	1	RW	3	28	0	1	1	1	1
AEG	1	RW	3	28	0	1	1	1	1
AEG	1	RW	3	28	0	1	1	1	1
AEG	1	RW	3	28	0	1	1	1	1
AEG	1	RW	3	28	0	1	1	1	1
AEG	1	RW	3	28	0	1	1	1	1
AEG	1	RW	3	28	0	1	1	1	1
AEG	1	RW	3	28	0	1	1	1	1
AEG	1	RW	3	28	0	1	1	1	1
AEG	1	RW	3	28	0	1	1	1	1
AEG	1	RW	3	28	0	1	1	1	1
AEG	1	RW	3	28	0	1	1	1	1
AEG	1	RW	3	28	0	1	1	1	1
AEG	1	RW	3	28	0	1	1	1	1
AEG	1	RW	3	28	0	1	1	1	1
AEG	1	RW	3	28	0	1	1	1	1
AEG	1	RW	3	28	0	1	1	1	1
AEG	1	RW	3	28	0	1	1	1	1
AEG	1	RW	3	28	0	1	1	1	1
AEG	1	RW	3	28	0	1	1	1	1
AEG	1	RW	3	28	0	1	1	1	1
AEG	1	RW	3	28	0	1	1	1	1
AEG	1	RW	3	28	0	1	1	1	1
AEG	1	RW	3	28	0	1	1	1	1
AEG	1	RW	3	28	0	1	1	1	1
AEG	1	RW	3	28	0	1	1	1	1
AEG	1	RW	3	28	0	1	1	1	1
AEG	1	RW	3	28	0	1	1	1	1
AEG	1	RW	3	28	0	1	1	1	1
AEG	1	RW	3	28	0	1	1	1	1
AEG	1	RW	3	28	0	1	1	1	1
AEG	1	RW	3	28	0	1	1	1	1
AEG	1	RW	3	28	0	1	1	1	1
AEG	1	RW	3	28	0	1	1	1	1
AEG	1	RW	3	28	0	1	1	1	1
AEG	1	RW	3	28	0	1	1	1	1
AEG	1	RW	3	28	0	1	1	1	1
AEG	1	RW	3	28	0	1	1	1	1
AEG	1	RW	3	28	0	1	1	1	1
AEG	1	RW	3	28	0	1	1	1	1
AEG	1	RW	3	28	0	1	1	1	1
AEG	1	RW	3	28	0	1	1	1	1
AEG	1	RW	3	28	0	1	1	1	1
AEG	1	RW	3	28	0	1	1	1	1
AEG	1	RW	3	28	0	1	1	1	1
AEG	1	RW	3	28	0	1	1	1	1
AEG	1	RW	3	28	0	1	1	1	1
AEG	1	RW	3	28	0	1	1	1	1
AEG	1	RW	3	28	0	1	1	1	1
AEG	1	RW	3	28	0	1	1	1	1
AEG	1	RW	3	28	0	1	1	1	1
AEG	1	RW	3	28	0	1	1	1	1
AEG	1	RW	3	28	0	1	1	1	1
AEG	1	RW	3	28	0	1	1	1	1
AEG	1	RW	3	28	0	1	1	1	1
AEG	1	RW	3	28	0	1	1	1	1
AEG	1	RW	3	28	0	1	1	1	1
AEG	1	RW	3	28	0	1	1	1	1
AEG	1	RW	3	28	0	1	1	1	1
AEG	1	RW	3	28	0	1	1	1	1
AEG	1	RW	3	28	0	1	1	1	1
AEG	1	RW	3	28	0	1	1	1	1
AEG	1	RW	3	28	0	1	1	1	1
AEG	1	RW	3	28	0	1	1	1	1
AEG	1	RW	3	28	0	1	1	1	1
AEG	1	RW	3	28	0	1	1	1	1
AEG	1	RW	3	28	0	1	1	1	1
AEG	1	RW	3	28	0	1	1	1	1
AEG	1	RW	3	28	0	1	1	1	1
AEG	1	RW	3	28	0	1	1	1	1
AEG	1	RW	3	28	0	1	1	1	1
AEG	1	RW	3	28	0	1	1	1	1
AEG	1	RW	3	28	0	1	1	1	1
AEG	1	RW	3	28	0	1	1	1	1
AEG	1	RW	3	28	0	1	1	1	1
AEG	1	RW	3	28	0	1	1	1	1
AEG	1	RW	3	28	0	1	1	1	1
AEG	1	RW	3	28	0	1	1	1	1
AEG	1	RW	3	28	0	1	1	1	1
AEG	1	RW	3	28	0	1	1	1	1
AEG	1	RW	3	28	0	1	1	1	1
AEG	1	RW	3	28	0	1	1	1	1
AEG	1	RW	3	28	0	1	1	1	1
AEG	1	RW	3	28	0	1	1	1	1
AEG	1	RW	3	28	0	1	1	1	1
AEG	1	RW	3	28	0	1	1	1	1
AEG	1	RW	3	28	0	1	1	1	1
AEG	1	RW	3	28	0	1	1	1	1
AEG	1	RW	3	28	0	1	1	1	1
AEG	1	RW	3	28	0	1	1	1	1
AEG	1	RW	3	28	0	1	1	1	1
AEG	1	RW	3	28	0	1	1	1	1
AEG	1	RW	3	28	0	1	1	1	1
AEG	1	RW	3	28	0	1	1	1	1
AEG	1	RW	3	28	0	1	1	1	1
AEG	1	RW	3	28	0	1	1	1	1
AEG	1	RW	3	28	0	1	1	1	1
AEG	1	RW	3	28	0	1	1	1	1
AEG	1	RW	3	28	0	1	1	1	1
AEG	1	RW	3	28	0	1	1	1	1
AEG	1	RW	3	28	0	1	1	1	1
AEG	1	RW	3	28	0	1	1	1	1
AEG	1	RW	3	28	0	1	1	1	1
AEG	1	RW	3	28	0	1	1	1	1
AEG	1	RW	3	28	0	1	1	1	1
AEG	1	RW	3	28	0	1	1	1	1
AEG	1	RW	3	28	0	1	1	1	1
AEG	1	RW	3	28	0	1	1	1	1
AEG	1	RW	3	28	0	1	1	1	1
AEG	1	RW	3	28	0	1	1	1	1
AEG	1	RW	3	28	0	1	1	1	1
AEG	1	RW	3	28	0	1	1	1	1
AEG	1	RW	3	28	0	1	1	1	1
AEG	1	RW	3	28	0	1	1	1	1
AEG	1	RW	3	28	0	1	1	1	1
AEG	1	RW	3	28	0	1	1	1	1
AEG	1	RW	3	28	0	1	1	1	1
AEG	1	RW	3	28	0	1	1	1	1
AEG	1	RW	3	28	0	1	1	1	1
AEG	1	RW	3	28	0	1	1	1	1
AEG	1	RW	3	28	0	1	1	1	1
AEG	1	RW	3	28	0	1	1	1	1
AEG	1	RW	3	28	0	1	1	1	1
AEG	1	RW	3	28	0	1	1	1	1
AEG	1	RW	3	28	0	1	1	1	1
AEG	1	RW	3	28	0	1	1	1	1
AEG	1	RW	3	28	0	1	1	1	1
AEG	1	RW	3	28	0	1	1	1	1
AEG	1	RW	3	28	0	1	1	1	1
AEG	1	RW	3	28	0	1	1	1	1
AEG	1	RW	3	28	0	1	1	1	1
AEG	1	RW	3	28	0	1	1	1	1
AEG	1	RW	3	28	0	1	1	1	1
AEG	1	RW	3	28	0	1	1	1	1
AEG	1	RW	3	28	0	1	1	1	1
AEG	1	RW	3	28	0	1	1	1	1
AEG	1	RW	3	28	0	1	1	1	1
AEG	1	RW	3	28	0	1	1	1	1
AEG	1	RW	3	28	0	1	1	1	1
AEG	1	RW	3	28	0	1	1	1	1
AEG	1	RW	3	28	0	1	1	1	1
AEG	1	RW	3	28	0	1	1	1	1
AEG	1	RW	3	28	0	1	1	1	1
AEG	1	RW	3	28	0	1	1	1	1
AEG	1	RW	3	28	0	1	1	1	1
AEG	1	RW	3	28	0	1	1	1	1
AEG	1	RW	3	28	0	1	1	1	1
AEG	1	RW	3	28	0	1	1	1	1
AEG	1	RW	3	28	0	1	1	1	1
AEG	1	RW	3	28	0	1	1	1	1
AEG	1	RW	3	28	0	1	1	1	1
AEG	1	RW	3	28	0	1	1	1	1
AEG	1	RW	3	28	0	1	1	1	1
AEG	1	RW	3	28	0	1	1	1	1
AEG	1	RW	3	28	0	1	1	1	1
AEG	1	RW	3	28	0	1	1	1	1
AEG	1	RW	3	28	0	1	1	1	1
AEG	1	RW	3	28	0	1	1	1	1
AEG	1	RW	3	28	0	1	1	1	1
AEG	1	RW	3	28	0	1	1	1	1
AEG	1	RW	3	28	0	1	1	1	1
AEG	1	RW	3	28	0	1	1	1	1
AEG	1	RW	3	28	0	1	1	1	1
AEG	1	RW	3	28	0	1	1	1	1
AEG	1	RW	3	28	0	1	1	1	1
AEG	1	RW	3	28	0	1	1	1	1
AEG	1	RW	3	28	0	1	1	1	1
AEG	1	RW	3	28	0	1	1	1	1
AEG	1	RW	3	28	0	1	1	1	1
AEG	1	RW	3	28	0	1	1	1	1
AEG	1	RW	3	28	0	1	1	1	1
AEG	1	RW	3	28	0	1	1	1	1
AEG	1	RW	3	28	0	1	1	1	1
AEG	1	RW	3	28	0	1	1	1	1
AEG	1	RW	3	28	0	1	1	1	1
AEG	1	RW	3	28	0	1	1	1	1
AEG	1	RW	3	28	0	1	1	1	1
AEG	1	RW	3	28	0	1	1	1	1
AEG	1	RW	3	28	0	1	1	1	1
AEG	1	RW	3	28	0	1	1	1	1
AEG	1	RW	3	28	0	1	1	1	1
AEG	1	RW	3	28	0	1	1	1	1
AEG	1	RW	3	28	0	1	1	1	1
AEG	1	RW	3	28	0	1	1	1	1
AEG	1	RW	3	28	0	1	1	1	1
AEG	1	RW	3	28	0	1	1	1	1
AEG	1	RW	3	28	0	1	1	1	1
AEG	1	RW	3	28	0	1	1	1	1
AEG	1	RW	3	28	0	1	1	1	1
AEG	1	RW	3	28	0	1	1	1	1
AEG	1	RW	3	28	0	1	1	1	1
AEG	1	RW	3	28	0	1	1	1	1
AEG	1	RW	3	28	0	1	1	1	1
AEG	1	RW	3	28	0	1	1	1	1
AEG	1	RW	3	28	0	1	1	1	1
AEG	1	RW	3	28	0	1	1	1	1
AEG	1	RW	3	28	0	1	1	1	1
AEG	1	RW	3	28	0	1	1	1	1
AEG	1	RW	3	28	0	1	1	1	1
AEG	1	RW	3	28	0	1	1	1	1
AEG	1	RW	3	28	0	1	1	1	1
AEG	1	RW	3	28	0	1	1	1	1
AEG	1	RW	3	28	0	1	1	1	1
AEG	1	RW	3	28	0	1	1	1	1
AEG	1	RW	3	28	0	1	1	1	1
AEG	1	RW	3	28	0	1	1	1	1
AEG	1	RW	3	28	0	1	1	1	1
AEG	1	RW	3	28	0	1	1	1	1
AEG	1	RW	3	28	0	1	1	1	1
AEG	1	RW	3	28	0	1	1	1	1
AEG	1	RW	3	28	0	1	1	1	1
AEG	1	RW	3	28	0	1	1	1	1
AEG	1	RN	1	2	1	1	1	1	1
AEG	1	RN	1	2	1	1	1	0	1
AEG	1	RN	1	2	1	1	1	0	1
AEG	1	RN	1	2	1	1	1	0	1
AEG	1	RN	1	2	1	1	1	0	1
AEG	1	RN	1	2	1	1	1	0	1
AEG	1	RN	1	2	1	1	1	0	1
AEG	1	RN	1	2	1	1	1	0	1
AEG	1	RN	1	2	1	1	1	0	1
AEG	1	RN	1	2	1	1	1	0	1
AEG	1	RN	1	6	1	1	1	0	1
AEG	1	RN	1	6	1	1	1	0	1
AEG	1	RN	1	6	1	1	1	0	1
AEG	1	RN	1	6	1	1	1	0	1
AEG	1	RN	1	6	1	1	1	0	1
AEG	1	RN	1	6	1	1	1	0	1
AEG	1	RN	1	6	1	1	1	0	1
AEG	1	RN	1	6	1	1	1	0	1
AEG	1	RN	1	6	1	1	1	0	1
AEG	1	RN	1	6	1	1	1	0	1
AEG	1	RN	1	8	1	1	1	0	1
AEG	1	RN	1	8	1	1	1	0	1
AEG	1	RN	1	8	1	1	1	0	1
AEG	1	RN	1	8	1	1	1	0	1
AEG	1	RN	1	8	1	1	1	0	1
AEG	1	RN	1	8	1	1	1	0	1
AEG	1	RN	1	8	1	1	1	0	1
AEG	1	RN	1	8	1	1	1	0	1
AEG	1	RN	1	8	1	1	1	0	1
AEG	1	RN	1	8	1	1	1	0	1
AEG	1	RN	1	8	1	1	1	0	1
AEG	1	RN	1	10	1	1	1	0	1
AEG	1	RN	1	10	1	1	1	0	1
AEG	1	RN	1	10	1	1	1	0	1
AEG	1	RN	1	10	1	1	1	0	1
AEG	1	RN	1	10	1	1	1	0	1
AEG	1	RN	1	10	1	1	1	0	1
AEG	1	RN	1	13	1	1	1	0	1
AEG	1	RN	1	13	1	1	1	0	1
AEG	1	RN	1	13	1	1	1	0	1
AEG	1	RN	1	13	1	1	1	0	1
AEG	1	RN	1	13	1	1	1	0	1
AEG	1	RN	1	13	1	1	1	0	1
AEG	1	RN	1	13	1	1	1	0	1
AEG	1	RN	1	13	1	1	1	0	1
AEG	1	RN	1	13	1	1	1	0	1
AEG	1	RN	1	13	1	1	1	0	1
AEG	1	RN	1	16	1	1	1	0	1
AEG	1	RN	1	16	1	1	1	0	1
AEG	1	RN	1	16	1	1	1	0	1
AEG	1	RN	1	16	1	1	1	0	1
AEG	1	RN	1	16	1	1	1	0	1
AEG	1	RN	1	16	1	1	1	0	1
AEG	1	RN	1	16	1	1	1	0	1
AEG	1	RN	1	16	1	1	1	0	1
AEG	1	RN	1	16	1	1	1	0	1
AEG	1	RN	1	16	1	1	1	0	1
AEG	1	RN	1	16	1	1	1	0	1
AEG	1	RN	1	16	1	1	1	0	1
AEG	1	RN	1	16	1	1	1	0	1
AEG	1	RN	1	16	1	1	1	0	1
AEG	1	RN	1	16	1	1	1	0	1
AEG	1	RN	1	16	1	1	1	0	1
AEG	1	RN	1	22	1	1	1	0	1
AEG	1	RN	1	22	1	1	1	0	1
AEG	1	RN	1	22	1	1	1	0	1
AEG	1	RN	1	22	1	1	1	0	1
AEG	1	RN	1	22	1	1	1	0	1
AEG	1	RN	1	22	1	1	1	0	1
AEG	1	RN	1	22	1	1	1	0	1
AEG	1	RN	1	22	1	1	1	0	1
AEG	1	RN	1	22	1	1	1	0	1
AEG	1	RN	1	22	1	1	1	0	1
AEG	1	RN	1	22	1	1	1	0	1
AEG	1	RN	1	22	1	1	1	0	1
AEG	1	RN	1	22	1	1	1	0	1
AEG	1	RN	1	24	1	1	1	0	1
AEG	1	RN	1	24	1	1	1	0	1
AEG	1	RN	1	24	1	1	1	0	1
AEG	1	RN	1	24	1	1	1	0	1
AEG	1	RN	1	24	1	1	1	0	1
AEG	1	RN	1	24	1	1	1	0	1
AEG	1	RN	1	28	1	1	1	0	1
AEG	1	RN	1	28	1	1	1	0	1
AEG	1	RN	1	28	1	1	1	0	1
AEG	1	RN	1	28	1	1	1	0	1
AEG	1	RN	1	28	1	1	1	0	1
AEG	1	RN	1	28	1	1	1	0	1
AEG	1	RN	1	28	1	1	1	0	1
AEG	1	RN	1	28	1	1	1	0	1
AEG	1	RN	1	28	0	1	1	0	1
AEG	1	RN	1	28	0	1	1	0	1
AEG	1	RN	1	28	0	1	1	0	1
AEG	1	RN	1	28	0	1	1	0	1
AEG	1	RN	1	28	0	1	1	0	1
AEG	1	RN	1	28	0	1	1	0	1
AEG	1	RN	1	28	0	1	1	0	1
AEG	1	RN	1	28	0	1	1	0	1
AEG	1	RN	1	28	0	1	1	0	1
AEG	1	RN	1	28	0	1	1	0	1
AEG	1	RN	1	28	0	1	1	0	1
AEG	1	RN	1	28	0	1	1	0	1
AEG	1	RN	1	28	0	1	1	0	1
AEG	1	RN	1	28	0	1	1	0	1
AEG	1	RN	1	28	0	1	1	0	1
AEG	1	RN	1	28	0	1	1	0	1
AEG	1	RN	1	28	0	1	1	0	1
AEG	1	RN	1	28	0	1	1	0	1
AEG	1	RN	1	28	0	1	1	0	1
AEG	1	RN	1	28	0	1	1	0	1
AEG	1	RN	1	28	0	1	1	0	1
AEG	1	RN	1	28	0	1	1	0	1
AEG	1	RN	1	28	0	1	1	0	1
AEG	1	RN	1	28	0	1	1	0	1
AEG	1	RN	1	28	0	1	1	0	1
AEG	1	RN	1	28	0	1	1	0	1
AEG	1	RN	1	28	0	1	1	0	1
AEG	1	RN	1	28	0	1	1	0	1
AEG	1	RN	1	28	0	1	1	0	1
AEG	1	RN	1	28	0	1	1	0	1
AEG	1	RN	1	28	0	1	1	0	1
AEG	1	RN	1	28	0	1	1	0	1
AEG	1	RN	1	28	0	1	1	0	1
AEG	1	RN	1	28	0	1	1	0	1
AEG	1	RN	1	28	0	1	1	0	1
AEG	1	RN	1	28	0	1	1	0	1
AEG	1	RN	1	28	0	1	1	0	1
AEG	1	RN	1	28	0	1	1	0	1
AEG	1	RN	1	28	0	1	1	0	1
AEG	1	RN	1	28	0	1	1	0	1
AEG	1	RN	1	28	0	1	1	0	1
AEG	1	RN	1	28	0	1	1	0	1
AEG	1	RN	1	28	0	1	1	0	1
AEG	1	RN	1	28	0	1	1	0	1
AEG	1	RN	1	28	0	1	1	0	1
AEG	1	RN	1	28	0	1	1	0	1
AEG	1	RN	1	28	0	1	1	0	1
AEG	1	RN	1	28	0	1	1	0	1
AEG	1	RN	1	28	0	1	1	0	1
AEG	1	RN	1	28	0	1	1	0	1
AEG	1	RN	1	28	0	1	1	0	1
AEG	1	RN	1	28	0	1	1	0	1
AEG	1	RN	1	28	0	1	1	0	1
AEG	1	RN	1	28	0	1	1	0	1
AEG	1	RN	1	28	0	1	1	0	1
AEG	1	RN	1	28	0	1	1	0	1
AEG	1	RN	1	28	0	1	1	0	1
AEG	1	RN	1	28	0	1	1	0	1
AEG	1	RN	1	28	0	1	1	0	1
AEG	1	RN	1	28	0	1	1	0	1
AEG	1	RN	1	28	0	1	1	0	1
AEG	1	RN	1	28	0	1	1	0	1
AEG	1	RN	1	28	0	1	1	0	1
AEG	1	RN	1	28	0	1	1	0	1
AEG	1	RN	1	28	0	1	1	0	1
AEG	1	RN	1	28	0	1	1	0	1
AEG	1	RN	1	28	0	1	1	0	1
AEG	1	RN	1	28	0	1	1	0	1
AEG	1	RN	1	28	0	1	1	0	1
AEG	1	RN	1	28	0	1	1	0	1
AEG	1	RN	1	28	0	1	1	0	1
AEG	1	RN	1	28	0	1	1	0	1
AEG	1	RN	1	28	0	1	1	0	1
AEG	1	RN	1	28	0	1	1	0	1
AEG	1	RN	1	28	0	1	1	0	1
AEG	1	RN	1	28	0	1	1	0	1
AEG	1	RN	1	28	0	1	1	0	1
AEG	1	RN	1	28	0	1	1	0	1
AEG	1	RN	1	28	0	1	1	0	1
AEG	1	RN	1	28	0	1	1	0	1
AEG	1	RN	1	28	0	1	1	0	1
AEG	1	RN	1	28	0	1	1	0	1
AEG	1	RN	1	28	0	1	1	0	1
AEG	1	RN	1	28	0	1	1	0	1
AEG	1	RN	1	28	0	1	1	0	1
AEG	1	RN	1	28	0	1	1	0	1
AEG	1	RN	1	28	0	1	1	0	1
AEG	1	RN	1	28	0	1	1	0	1
AEG	1	RN	1	28	0	1	1	0	1
AEG	1	RN	1	28	0	1	1	0	1
AEG	1	RN	1	28	0	1	1	0	1
AEG	1	RN	1	28	0	1	1	0	1
AEG	1	RN	1	28	0	1	1	0	1
AEG	1	RN	1	28	0	1	1	0	1
AEG	1	RN	1	28	0	1	1	0	1
AEG	1	RN	1	28	0	1	1	0	1
AEG	1	RN	1	28	0	1	1	0	1
AEG	1	RN	1	28	0	1	1	0	1
AEG	1	RN	1	28	0	1	1	0	1
AEG	1	RN	1	28	0	1	1	0	1
AEG	1	RN	1	28	0	1	1	0	1
AEG	1	RN	1	28	0	1	1	0	1
AEG	1	RN	1	28	0	1	1	0	1
AEG	1	RN	1	28	0	1	1	0	1
AEG	1	RN	1	28	0	1	1	0	1
AEG	1	RN	1	28	0	1	1	0	1
AEG	1	RN	1	28	0	1	1	0	1
AEG	1	RN	1	28	0	1	1	0	1
AEG	1	RN	1	28	0	1	1	0	1
AEG	1	RN	1	28	0	1	1	0	1
AEG	1	RN	1	28	0	1	1	0	1
AEG	1	RN	1	28	0	1	1	0	1
AEG	1	RN	1	28	0	1	1	0	1
AEG	1	RN	1	28	0	1	1	0	1
AEG	1	RN	1	28	0	1	1	0	1
AEG	1	RN	1	28	0	1	1	0	1
AEG	1	RN	1	28	0	1	1	0	1
AEG	1	RN	1	28	0	1	1	0	1
AEG	1	RN	1	28	0	1	1	0	1
AEG	1	RN	1	28	0	1	1	0	1
AEG	1	RN	1	28	0	1	1	0	1
AEG	1	RN	1	28	0	1	1	0	1
AEG	1	RN	1	28	0	1	1	0	1
AEG	1	RN	1	28	0	1	1	0	1
AEG	1	RN	1	28	0	1	1	0	1
AEG	1	RN	1	28	0	1	1	0	1
AEG	1	RN	1	28	0	1	1	0	1
AEG	1	RN	1	28	0	1	1	0	1
AEG	1	RN	1	28	0	1	1	0	1
AEG	1	RN	1	28	0	1	1	0	1
AEG	1	RN	1	28	0	1	1	0	1
AEG	1	RN	1	28	0	1	1	0	1
AEG	1	RN	1	28	0	1	1	0	1
AEG	1	RN	1	28	0	1	1	0	1
AEG	1	RN	1	28	0	1	1	0	1
AEG	1	RN	1	28	0	1	1	0	1
AEG	1	RN	1	28	0	1	1	0	1
AEG	1	RN	1	28	0	1	1	0	1
AEG	1	RN	1	28	0	1	1	0	1
AEG	1	RN	1	28	0	1	1	0	1
AEG	1	RN	1	28	0	1	1	0	1
AEG	1	RN	1	28	0	1	1	0	1
AEG	1	RN	1	28	0	1	1	0	1
AEG	1	RN	1	28	0	1	1	0	1
AEG	1	RN	1	28	0	1	1	0	1
AEG	1	RN	1	28	0	1	1	0	1
AEG	1	RN	1	28	0	1	1	0	1
AEG	1	RN	1	28	0	1	1	0	1
AEG	1	RN	1	28	0	1	1	0	1
AEG	1	RN	1	28	0	1	1	0	1
AEG	1	RN	1	28	0	1	1	0	1
AEG	1	RN	1	28	0	1	1	0	1
AEG	1	RN	1	28	0	1	1	0	1
AEG	1	RN	1	28	0	1	1	0	1
AEG	1	RN	1	28	0	1	1	0	1
AEG	1	RN	1	28	0	1	1	0	1
AEG	1	RN	1	28	0	1	1	0	1
AEG	1	RN	1	28	0	1	1	0	1
AEG	1	RN	1	28	0	1	1	0	1
AEG	1	RN	1	28	0	1	1	0	1
AEG	1	RN	1	28	0	1	1	0	1
AEG	1	RN	1	28	0	1	1	0	1
AEG	1	RN	1	28	0	1	1	0	1
AEG	1	RN	1	28	0	1	1	0	1
AEG	1	RN	1	28	0	1	1	0	1
AEG	1	RN	1	28	0	1	1	0	1
AEG	1	RN	1	28	0	1	1	0	1
AEG	1	RN	1	28	0	1	1	0	1
AEG	1	RN	1	28	0	1	1	0	1
AEG	1	RN	1	28	0	1	1	0	1
AEG	1	RN	1	28	0	1	1	0	1
AEG	1	RN	1	28	0	1	1	0	1
AEG	1	RN	1	28	0	1	1	0	1
AEG	1	RN	1	28	0	1	1	0	1
AEG	1	RN	1	28	0	1	1	0	1
AEG	1	RN	1	28	0	1	1	0	1
AEG	1	RN	1	28	0	1	1	0	1
AEG	1	RN	1	28	0	1	1	0	1
AEG	1	RN	1	28	0	1	1	0	1
AEG	1	RN	1	28	0	1	1	0	1
AEG	1	RN	1	28	0	1	1	0	1
AEG	1	RN	1	28	0	1	1	0	1
AEG	1	RN	1	28	0	1	1	0	1
AEG	1	RN	1	28	0	1	1	0	1
AEG	1	RN	1	28	0	1	1	0	1
AEG	1	RN	1	28	0	1	1	0	1
AEG	1	RN	1	28	0	1	1	0	1
AEG	1	RN	1	28	0	1	1	0	1
AEG	1	RN	1	28	0	1	1	0	1
AEG	1	RN	1	28	0	1	1	0	1
AEG	1	RN	1	28	0	1	1	0	1
AEG	1	RN	1	28	0	1	1	0	1
AEG	1	RN	1	28	0	1	1	0	1
AEG	1	RN	1	28	0	1	1	0	1
AEG	1	RN	1	28	0	1	1	0	1
AEG	1	RN	1	28	0	1	1	0	1
AEG	1	RN	1	28	0	1	1	0	1
AEG	1	RN	1	28	0	1	1	0	1
AEG	1	RN	1	28	0	1	1	0	1
AEG	1	RN	1	28	0	1	1	0	1
AEG	1	RN	1	28	0	1	1	0	1
AEG	1	RN	1	28	0	1	1	0	1
AEG	1	RN	1	28	0	1	1	0	1
AEG	1	RN	1	28	0	1	1	0	1
AEG	1	RN	1	28	0	1	1	0	1
AEG	1	RN	1	28	0	1	1	0	1
AEG	1	RN	1	28	0	1	1	0	1
AEG	1	RN	1	28	0	1	1	0	1
AEG	1	RN	1	28	0	1	1	0	1
AEG	1	RN	1	28	0	1	1	0	1
AEG	1	RN	1	28	0	1	1	0	1
AEG	1	RN	1	28	0	1	1	0	1
AEG	1	RN	1	28	0	1	1	0	1
AEG	1	RN	1	28	0	1	1	0	1
AEG	1	RN	1	28	0	1	1	0	1
AEG	1	RN	1	28	0	1	1	0	1
AEG	1	RN	1	28	0	1	1	0	1
AEG	1	RN	1	28	0	1	1	0	1
AEG	1	RN	1	28	0	1	1	0	1
AEG	1	RN	1	28	0	1	1	0	1
AEG	1	RN	1	28	0	1	1	0	1
AEG	1	RN	1	28	0	1	1	0	1
AEG	1	RN	1	28	0	1	1	0	1
AEG	1	RN	1	28	0	1	1	0	1
AEG	1	RN	1	28	0	1	1	0	1
AEG	1	RN	1	28	0	1	1	0	1
AEG	1	RN	1	28	0	1	1	0	1
AEG	1	RN	1	28	0	1	1	0	1
AEG	1	RN	1	28	0	1	1	0	1
AEG	1	RN	1	28	0	1	1	0	1
AEG	1	RN	1	28	0	1	1	0	1
AEG	1	RN	1	28	0	1	1	0	1
AEG	1	RN	1	28	0	1	1	0	1
AEG	1	RN	1	28	0	1	1	0	1
AEG	1	RN	1	28	0	1	1	0	1
AEG	1	RN	1	28	0	1	1	0	1
AEG	1	RN	1	28	0	1	1	0	1
AEG	1	RN	1	28	0	1	1	0	1
AEG	1	RN	1	28	0	1	1	0	1
AEG	1	RN	1	28	0	1	1	0	1
AEG	1	RN	1	28	0	1	1	0	1
AEG	1	RN	1	28	0	1	1	0	1
AEG	1	RN	1	28	0	1	1	0	1
AEG	1	RN	1	28	0	1	1	0	1
AEG	1	RN	1	28	0	1	1	0	1
AEG	1	RN	1	28	0	1	1	0	1
AEG	1	RN	1	28	0	1	1	0	1
AEG	1	RN	1	28	0	1	1	0	1
AEG	1	RN	1	28	0	1	1	0	1
AEG	1	RN	1	28	0	1	1	0	1
AEG	1	RN	1	28	0	1	1	0	1
AEG	1	RN	1	28	0	1	1	0	1
AEG	1	RN	1	28	0	1	1	0	1
AEG	1	RN	1	28	0	1	1	0	1
AEG	1	RN	1	28	0	1	1	0	1
AEG	1	RN	1	28	0	1	1	0	1
AEG	1	RN	1	28	0	1	1	0	1
AEG	1	RN	1	28	0	1	1	0	1
AEG	1	RN	1	28	0	1	1	0	1
AEG	1	RN	1	28	0	1	1	0	1
AEG	1	RN	1	28	0	1	1	0	1
AEG	1	RN	1	28	0	1	1	0	1
AEG	1	RN	1	28	0	1	1	0	1
AEG	1	RN	1	28	0	1	1	0	1
AEG	1	RN	1	28	0	1	1	0	1
AEG	1	RN	1	28	0	1	1	0	1
AEG	1	RN	1	28	0	1	1	0	1
AEG	1	RN	1	28	0	1	1	0	1
AEG	1	RN	1	28	0	1	1	0	1
AEG	1	RN	1	28	0	1	1	0	1
AEG	1	RN	1	28	0	1	1	0	1
AEG	1	RN	1	28	0	1	1	0	1
AEG	1	RN	1	28	0	1	1	0	1
AEG	1	RN	1	28	0	1	1	0	1
AEG	1	RN	1	28	0	1	1	0	1
AEG	1	RN	1	28	0	1	1	0	1
AEG	1	RN	1	28	0	1	1	0	1
AEG	1	RN	1	28	0	1	1	0	1
AEG	1	RN	1	28	0	1	1	0	1
AEG	1	RN	1	28	0	1	1	0	1
AEG	1	RN	1	28	0	1	1	0	1
AEG	1	RN	1	28	0	1	1	0	1
AEG	1	RN	1	28	0	1	1	0	1
AEG	1	RN	1	28	0	1	1	0	1
AEG	1	RN	1	28	0	1	1	0	1
AEG	1	RN	1	28	0	1	1	0	1
AEG	1	RN	1	28	0	1	1	0	1
AEG	1	RN	1	28	0	1	1	0	1
AEG	1	RN	1	28	0	1	1	0	1
AEG	1	RN	1	28	0	1	1	0	1
AEG	1	RN	1	28	0	1	1	0	1
AEG	1	RN	1	28	0	1	1	0	1
AEG	1	RN	1	28	0	1	1	0	1
AEG	1	RN	1	28	0	1	1	0	1
AEG	1	RN	1	28	0	1	1	0	1
AEG	1	RN	1	28	0	1	1	0	1
AEG	1	RN	1	28	0	1	1	0	1
AEG	1	RN	1	28	0	1	1	0	1
AEG	1	RN	1	28	0	1	1	0	1
AEG	1	RN	1	28	0	1	1	0	1
AEG	1	RN	1	28	0	1	1	0	1
AEG	1	RN	1	28	0	1	1	0	1
AEG	1	RN	1	28	0	1	1	0	1
AEG	1	RN	1	28	0	1	1	0	1
AEG	1	RN	1	28	0	1	1	0	1
AEG	1	RN	1	28	0	1	1	0	1
AEG	1	RN	1	28	0	1	1	0	1
AEG	1	RN	1	28	0	1	1	0	1
AEG	1	RN	1	28	0	1	1	0	1
AEG	1	RN	1	28	0	1	1	0	1
AEG	1	RN	1	28	0	1	1	0	1
AEG	1	RN	1	28	0	1	1	0	1
AEG	1	RN	1	28	0	1	1	0	1
AEG	1	RN	1	28	0	1	1	0	1
AEG	1	RN	1	28	0	1	1	0	1
AEG	1	RN	1	28	0	1	1	0	1
AEG	1	RN	1	28	0	1	1	0	1
AEG	1	RN	1	28	0	1	1	0	1
AEG	1	RN	1	28	0	1	1	0	1
AEG	1	RN	1	28	0	1	1	0	1
AEG	1	RN	1	28	0	1	1	0	1
AEG	1	RN	1	28	0	1	1	0	1
AEG	1	RN	1	28	0	1	1	0	1
AEG	1	RN	1	28	0	1	1	0	1
AEG	1	RN	1	28	0	1	1	0	1
AEG	1	RN	1	28	0	1	1	0	1
AEG	1	RN	1	28	0	1	1	0	1
AEG	1	RN	1	28	0	1	1	0	1
AEG	1	RN	1	28	0	1	1	0	1
AEG	1	RN	1	28	0	1	1	0	1
AEG	1	RN	1	28	0	1	1	0	1
AEG	1	RN	1	28	0	1	1	0	1
AEG	1	RN	1	28	0	1	1	0	1
AEG	1	RN	1	28	0	1	1	0	1
AEG	1	RN	1	28	0	1	1	0	1
AEG	1	RN	1	28	0	1	1	0	1
AEG	1	RN	1	28	0	1	1	0	1
AEG	1	RN	1	28	0	1	1	0	1
AEG	1	RN	1	28	0	1	1	0	1
AEG	1	RN	1	28	0	1	1	0	1
AEG	1	RN	1	28	0	1	1	0	1
AEG	1	RN	1	28	0	1	1	0	1
AEG	1	RN	1	28	0	1	1	0	1
AEG	1	RN	1	28	0	1	1	0	1
AEG	1	RN	1	28	0	1	1	0	1
AEG	1	RN	1	28	0	1	1	0	1
AEG	1	RN	1	28	0	1	1	0	1
AEG	1	RN	1	28	0	1	1	0	1
AEG	1	RN	1	28	0	1	1	0	1
AEG	1	RN	1	28	0	1	1	0	1
AEG	1	RN	1	28	0	1	1	0	1
AEG	1	RN	1	28	0	1	1	0	1
AEG	1	RN	1	28	0	1	1	0	1
AEG	1	RN	1	28	0	1	1	0	1
AEG	1	RN	1	28	0	1	1	0	1
AEG	1	RN	1	28	0	1	1	0	1
AEG	1	RN	1	28	0	1	1	0	1
AEG	1	RN	1	28	0	1	1	0	1
AEG	1	RN	1	28	0	1	1	0	1
AEG	1	RN	1	28	0	1	1	0	1
AEG	1	RN	1	28	0	1	1	0	1
AEG	1	RN	1	28	0	1	1	0	1
AEG	1	RN	1	28	0	1	1	0	1
AEG	1	RN	1	28	0	1	1	0	1
AEG	1	RN	1	28	0	1	1	0	1
AEG	1	RN	1	28	0	1	1	0	1
AEG	1	RN	1	28	0	1	1	0	1
AEG	1	RN	1	28	0	1	1	0	1
AEG	1	RN	1	28	0	1	1	0	1
AEG	1	RN	1	28	0	1	1	0	1
AEG	1	RN	1	28	0	1	1	0	1
AEG	1	RN	1	28	0	1	1	0	1
AEG	1	RN	1	28	0	1	1	0	1
AEG	1	RN	1	28	0	1	1	0	1
AEG	1	RN	1	28	0	1	1	0	1
AEG	1	RN	1	28	0	1	1	0	1
AEG	1	RN	1	28	0	1	1	0	1
AEG	1	RN	1	28	0	1	1	0	1
AEG	1	RN	1	28	0	1	1	0	1
AEG	1	RN	1	28	0	1	1	0	1
AEG	1	RN	1	28	0	1	1	0	1
AEG	1	RN	1	28	0	1	1	0	1
AEG	1	RN	1	28	0	1	1	0	1
AEG	1	RN	1	28	0	1	1	0	1
AEG	1	RN	1	28	0	1	1	0	1
AEG	1	RN	1	28	0	1	1	0	1
AEG	1	RN	1	28	0	1	1	0	1
AEG	1	RN	1	28	0	1	1	0	1
AEG	1	RN	1	28	0	1	1	0	1
AEG	1	RN	1	28	0	1	1	0	1
AEG	1	RN	1	28	0	1	1	0	1
AEG	1	RN	1	28	0	1	1	0	1
AEG	1	RN	1	28	0	1	1	0	1
AEG	1	RN	1	28	0	1	1	0	1
AEG	1	RN	1	28	0	1	1	0	1
AEG	1	RN	1	28	0	1	1	0	1
AEG	1	RN	1	28	0	1	1	0	1
AEG	1	RN	1	28	0	1	1	0	1
AEG	1	RN	1	28	0	1	1	0	1
AEG	1	RN	1	28	0	1	1	0	1
AEG	1	RN	1	28	0	1	1	0	1
AEG	1	RN	1	28	0	1	1	0	1
[truncated: 26,073 more rows]

## Sheet: SURV_ALB
SPP	REP	TREAT	CAGE	DAY	OUTPUT	KNOCKDOWN	COMPACT	COOLING	RAD
ALB	1	RW	1	2	1	1	1	1	1
ALB	1	RW	1	2	1	1	1	1	1
ALB	1	RW	1	2	1	1	1	1	1
ALB	1	RW	1	2	1	1	1	1	1
ALB	1	RW	1	2	1	1	1	1	1
ALB	1	RW	1	2	1	1	1	1	1
ALB	1	RW	1	2	1	1	1	1	1
ALB	1	RW	1	2	1	1	1	1	1
ALB	1	RW	1	2	1	1	1	1	1
ALB	1	RW	1	2	1	1	1	1	1
ALB	1	RW	1	2	1	1	1	1	1
ALB	1	RW	1	2	1	1	1	1	1
ALB	1	RW	1	4	1	1	1	1	1
ALB	1	RW	1	4	1	1	1	1	1
ALB	1	RW	1	4	1	1	1	1	1
ALB	1	RW	1	4	1	1	1	1	1
ALB	1	RW	1	4	1	1	1	1	1
ALB	1	RW	1	4	1	1	1	1	1
ALB	1	RW	1	4	1	1	1	1	1
ALB	1	RW	1	4	1	1	1	1	1
ALB	1	RW	1	4	1	1	1	1	1
ALB	1	RW	1	4	1	1	1	1	1
ALB	1	RW	1	4	1	1	1	1	1
ALB	1	RW	1	4	1	1	1	1	1
ALB	1	RW	1	4	1	1	1	1	1
ALB	1	RW	1	4	1	1	1	1	1
ALB	1	RW	1	4	1	1	1	1	1
ALB	1	RW	1	4	1	1	1	1	1
ALB	1	RW	1	4	1	1	1	1	1
ALB	1	RW	1	8	1	1	1	1	1
ALB	1	RW	1	8	1	1	1	1	1
ALB	1	RW	1	8	1	1	1	1	1
ALB	1	RW	1	8	1	1	1	1	1
ALB	1	RW	1	8	1	1	1	1	1
ALB	1	RW	1	8	1	1	1	1	1
ALB	1	RW	1	8	1	1	1	1	1
ALB	1	RW	1	8	1	1	1	1	1
ALB	1	RW	1	8	1	1	1	1	1
ALB	1	RW	1	8	1	1	1	1	1
ALB	1	RW	1	8	1	1	1	1	1
ALB	1	RW	1	8	1	1	1	1	1
ALB	1	RW	1	8	1	1	1	1	1
ALB	1	RW	1	8	1	1	1	1	1
ALB	1	RW	1	8	1	1	1	1	1
ALB	1	RW	1	8	1	1	1	1	1
ALB	1	RW	1	8	1	1	1	1	1
ALB	1	RW	1	8	1	1	1	1	1
ALB	1	RW	1	8	1	1	1	1	1
ALB	1	RW	1	8	1	1	1	1	1
ALB	1	RW	1	8	1	1	1	1	1
ALB	1	RW	1	8	1	1	1	1	1
ALB	1	RW	1	8	1	1	1	1	1
ALB	1	RW	1	8	1	1	1	1	1
ALB	1	RW	1	8	1	1	1	1	1
ALB	1	RW	1	8	1	1	1	1	1
ALB	1	RW	1	10	1	1	1	1	1
ALB	1	RW	1	10	1	1	1	1	1
ALB	1	RW	1	10	1	1	1	1	1
ALB	1	RW	1	10	1	1	1	1	1
ALB	1	RW	1	10	1	1	1	1	1
ALB	1	RW	1	10	1	1	1	1	1
ALB	1	RW	1	10	1	1	1	1	1
ALB	1	RW	1	10	1	1	1	1	1
ALB	1	RW	1	10	1	1	1	1	1
ALB	1	RW	1	10	1	1	1	1	1
ALB	1	RW	1	10	1	1	1	1	1
ALB	1	RW	1	10	1	1	1	1	1
ALB	1	RW	1	10	1	1	1	1	1
ALB	1	RW	1	10	1	1	1	1	1
ALB	1	RW	1	10	1	1	1	1	1
ALB	1	RW	1	10	1	1	1	1	1
ALB	1	RW	1	10	1	1	1	1	1
ALB	1	RW	1	10	1	1	1	1	1
ALB	1	RW	1	10	1	1	1	1	1
ALB	1	RW	1	11	1	1	1	1	1
ALB	1	RW	1	11	1	1	1	1	1
ALB	1	RW	1	11	1	1	1	1	1
ALB	1	RW	1	11	1	1	1	1	1
ALB	1	RW	1	11	1	1	1	1	1
ALB	1	RW	1	11	1	1	1	1	1
ALB	1	RW	1	11	1	1	1	1	1
ALB	1	RW	1	11	1	1	1	1	1
ALB	1	RW	1	11	1	1	1	1	1
ALB	1	RW	1	11	1	1	1	1	1
ALB	1	RW	1	11	1	1	1	1	1
ALB	1	RW	1	11	1	1	1	1	1
ALB	1	RW	1	11	1	1	1	1	1
ALB	1	RW	1	11	1	1	1	1	1
ALB	1	RW	1	11	1	1	1	1	1
ALB	1	RW	1	15	1	1	1	1	1
ALB	1	RW	1	15	1	1	1	1	1
ALB	1	RW	1	15	1	1	1	1	1
ALB	1	RW	1	15	1	1	1	1	1
ALB	1	RW	1	15	1	1	1	1	1
ALB	1	RW	1	15	1	1	1	1	1
ALB	1	RW	1	15	1	1	1	1	1
ALB	1	RW	1	15	1	1	1	1	1
ALB	1	RW	1	15	1	1	1	1	1
ALB	1	RW	1	15	1	1	1	1	1
ALB	1	RW	1	15	1	1	1	1	1
ALB	1	RW	1	15	1	1	1	1	1
ALB	1	RW	1	15	1	1	1	1	1
ALB	1	RW	1	15	1	1	1	1	1
ALB	1	RW	1	15	1	1	1	1	1
ALB	1	RW	1	15	1	1	1	1	1
ALB	1	RW	1	15	1	1	1	1	1
ALB	1	RW	1	15	1	1	1	1	1
ALB	1	RW	1	15	1	1	1	1	1
ALB	1	RW	1	15	1	1	1	1	1
ALB	1	RW	1	15	1	1	1	1	1
ALB	1	RW	1	15	1	1	1	1	1
ALB	1	RW	1	15	1	1	1	1	1
ALB	1	RW	1	15	1	1	1	1	1
ALB	1	RW	1	15	1	1	1	1	1
ALB	1	RW	1	15	1	1	1	1	1
ALB	1	RW	1	15	1	1	1	1	1
ALB	1	RW	1	15	1	1	1	1	1
ALB	1	RW	1	15	1	1	1	1	1
ALB	1	RW	1	15	1	1	1	1	1
ALB	1	RW	1	15	1	1	1	1	1
ALB	1	RW	1	15	1	1	1	1	1
ALB	1	RW	1	15	1	1	1	1	1
ALB	1	RW	1	15	1	1	1	1	1
ALB	1	RW	1	15	1	1	1	1	1
ALB	1	RW	1	15	1	1	1	1	1
ALB	1	RW	1	15	1	1	1	1	1
ALB	1	RW	1	15	1	1	1	1	1
ALB	1	RW	1	15	1	1	1	1	1
ALB	1	RW	1	15	1	1	1	1	1
ALB	1	RW	1	15	1	1	1	1	1
ALB	1	RW	1	15	1	1	1	1	1
ALB	1	RW	1	15	1	1	1	1	1
ALB	1	RW	1	15	1	1	1	1	1
ALB	1	RW	1	15	1	1	1	1	1
ALB	1	RW	1	15	1	1	1	1	1
ALB	1	RW	1	15	1	1	1	1	1
ALB	1	RW	1	15	1	1	1	1	1
ALB	1	RW	1	22	1	1	1	1	1
ALB	1	RW	1	22	1	1	1	1	1
ALB	1	RW	1	22	1	1	1	1	1
ALB	1	RW	1	22	1	1	1	1	1
ALB	1	RW	1	22	1	1	1	1	1
ALB	1	RW	1	22	1	1	1	1	1
ALB	1	RW	1	22	1	1	1	1	1
ALB	1	RW	1	22	1	1	1	1	1
ALB	1	RW	1	22	1	1	1	1	1
ALB	1	RW	1	22	1	1	1	1	1
ALB	1	RW	1	22	1	1	1	1	1
ALB	1	RW	1	22	1	1	1	1	1
ALB	1	RW	1	22	1	1	1	1	1
ALB	1	RW	1	22	1	1	1	1	1
ALB	1	RW	1	22	1	1	1	1	1
ALB	1	RW	1	22	1	1	1	1	1
ALB	1	RW	1	22	1	1	1	1	1
ALB	1	RW	1	22	1	1	1	1	1
ALB	1	RW	1	22	1	1	1	1	1
ALB	1	RW	1	22	1	1	1	1	1
ALB	1	RW	1	22	1	1	1	1	1
ALB	1	RW	1	22	1	1	1	1	1
ALB	1	RW	1	22	1	1	1	1	1
ALB	1	RW	1	22	1	1	1	1	1
ALB	1	RW	1	22	1	1	1	1	1
ALB	1	RW	1	22	1	1	1	1	1
ALB	1	RW	1	22	1	1	1	1	1
ALB	1	RW	1	22	1	1	1	1	1
ALB	1	RW	1	22	1	1	1	1	1
ALB	1	RW	1	22	1	1	1	1	1
ALB	1	RW	1	22	1	1	1	1	1
ALB	1	RW	1	22	1	1	1	1	1
ALB	1	RW	1	22	1	1	1	1	1
ALB	1	RW	1	22	1	1	1	1	1
ALB	1	RW	1	22	1	1	1	1	1
ALB	1	RW	1	22	1	1	1	1	1
ALB	1	RW	1	22	1	1	1	1	1
ALB	1	RW	1	22	1	1	1	1	1
ALB	1	RW	1	22	1	1	1	1	1
ALB	1	RW	1	22	1	1	1	1	1
ALB	1	RW	1	22	1	1	1	1	1
ALB	1	RW	1	22	1	1	1	1	1
ALB	1	RW	1	22	1	1	1	1	1
ALB	1	RW	1	22	1	1	1	1	1
ALB	1	RW	1	22	1	1	1	1	1
ALB	1	RW	1	22	1	1	1	1	1
ALB	1	RW	1	22	1	1	1	1	1
ALB	1	RW	1	22	1	1	1	1	1
ALB	1	RW	1	22	1	1	1	1	1
ALB	1	RW	1	22	1	1	1	1	1
ALB	1	RW	1	22	1	1	1	1	1
ALB	1	RW	1	22	1	1	1	1	1
ALB	1	RW	1	22	1	1	1	1	1
ALB	1	RW	1	22	1	1	1	1	1
ALB	1	RW	1	22	1	1	1	1	1
ALB	1	RW	1	22	1	1	1	1	1
ALB	1	RW	1	22	1	1	1	1	1
ALB	1	RW	1	22	1	1	1	1	1
ALB	1	RW	1	22	1	1	1	1	1
ALB	1	RW	1	22	1	1	1	1	1
ALB	1	RW	1	22	1	1	1	1	1
ALB	1	RW	1	22	1	1	1	1	1
ALB	1	RW	1	22	1	1	1	1	1
ALB	1	RW	1	22	1	1	1	1	1
ALB	1	RW	1	22	1	1	1	1	1
ALB	1	RW	1	22	1	1	1	1	1
ALB	1	RW	1	22	1	1	1	1	1
ALB	1	RW	1	22	1	1	1	1	1
ALB	1	RW	1	22	1	1	1	1	1
ALB	1	RW	1	22	1	1	1	1	1
ALB	1	RW	1	22	1	1	1	1	1
ALB	1	RW	1	22	1	1	1	1	1
ALB	1	RW	1	22	1	1	1	1	1
ALB	1	RW	1	22	1	1	1	1	1
ALB	1	RW	1	22	1	1	1	1	1
ALB	1	RW	1	22	1	1	1	1	1
ALB	1	RW	1	22	1	1	1	1	1
ALB	1	RW	1	22	1	1	1	1	1
ALB	1	RW	1	22	1	1	1	1	1
ALB	1	RW	1	22	1	1	1	1	1
ALB	1	RW	1	22	1	1	1	1	1
ALB	1	RW	1	22	1	1	1	1	1
ALB	1	RW	1	22	1	1	1	1	1
ALB	1	RW	1	22	1	1	1	1	1
ALB	1	RW	1	22	1	1	1	1	1
ALB	1	RW	1	22	1	1	1	1	1
ALB	1	RW	1	22	1	1	1	1	1
ALB	1	RW	1	22	1	1	1	1	1
ALB	1	RW	1	22	1	1	1	1	1
ALB	1	RW	1	22	1	1	1	1	1
ALB	1	RW	1	22	1	1	1	1	1
ALB	1	RW	1	22	1	1	1	1	1
ALB	1	RW	1	22	1	1	1	1	1
ALB	1	RW	1	24	1	1	1	1	1
ALB	1	RW	1	24	1	1	1	1	1
ALB	1	RW	1	24	1	1	1	1	1
ALB	1	RW	1	24	1	1	1	1	1
ALB	1	RW	1	24	1	1	1	1	1
ALB	1	RW	1	24	1	1	1	1	1
ALB	1	RW	1	24	1	1	1	1	1
ALB	1	RW	1	24	1	1	1	1	1
ALB	1	RW	1	24	1	1	1	1	1
ALB	1	RW	1	24	1	1	1	1	1
ALB	1	RW	1	24	1	1	1	1	1
ALB	1	RW	1	24	1	1	1	1	1
ALB	1	RW	1	24	1	1	1	1	1
ALB	1	RW	1	24	1	1	1	1	1
ALB	1	RW	1	24	1	1	1	1	1
ALB	1	RW	1	24	1	1	1	1	1
ALB	1	RW	1	24	1	1	1	1	1
ALB	1	RW	1	24	1	1	1	1	1
ALB	1	RW	1	28	1	1	1	1	1
ALB	1	RW	1	28	1	1	1	1	1
ALB	1	RW	1	28	1	1	1	1	1
ALB	1	RW	1	28	1	1	1	1	1
ALB	1	RW	1	28	1	1	1	1	1
ALB	1	RW	1	28	1	1	1	1	1
ALB	1	RW	1	28	1	1	1	1	1
ALB	1	RW	1	28	1	1	1	1	1
ALB	1	RW	1	28	1	1	1	1	1
ALB	1	RW	1	28	1	1	1	1	1
ALB	1	RW	1	28	1	1	1	1	1
ALB	1	RW	1	28	1	1	1	1	1
ALB	1	RW	1	28	1	1	1	1	1
ALB	1	RW	1	28	1	1	1	1	1
ALB	1	RW	1	28	1	1	1	1	1
ALB	1	RW	1	28	1	1	1	1	1
ALB	1	RW	1	28	1	1	1	1	1
ALB	1	RW	1	28	1	1	1	1	1
ALB	1	RW	1	28	1	1	1	1	1
ALB	1	RW	1	28	1	1	1	1	1
ALB	1	RW	1	28	1	1	1	1	1
ALB	1	RW	1	28	1	1	1	1	1
ALB	1	RW	1	28	1	1	1	1	1
ALB	1	RW	1	28	1	1	1	1	1
ALB	1	RW	1	28	1	1	1	1	1
ALB	1	RW	1	28	1	1	1	1	1
ALB	1	RW	1	28	1	1	1	1	1
ALB	1	RW	1	28	1	1	1	1	1
ALB	1	RW	1	28	1	1	1	1	1
ALB	1	RW	1	28	1	1	1	1	1
ALB	1	RW	1	28	1	1	1	1	1
ALB	1	RW	1	28	1	1	1	1	1
ALB	1	RW	1	28	1	1	1	1	1
ALB	1	RW	1	28	1	1	1	1	1
ALB	1	RW	1	28	1	1	1	1	1
ALB	1	RW	1	28	1	1	1	1	1
ALB	1	RW	1	28	1	1	1	1	1
ALB	1	RW	1	28	1	1	1	1	1
ALB	1	RW	1	28	1	1	1	1	1
ALB	1	RW	1	28	0	1	1	1	1
ALB	1	RW	1	28	0	1	1	1	1
ALB	1	RW	1	28	0	1	1	1	1
ALB	1	RW	1	28	0	1	1	1	1
ALB	1	RW	1	28	0	1	1	1	1
ALB	1	RW	1	28	0	1	1	1	1
ALB	1	RW	1	28	0	1	1	1	1
ALB	1	RW	1	28	0	1	1	1	1
ALB	1	RW	1	28	0	1	1	1	1
ALB	1	RW	1	28	0	1	1	1	1
ALB	1	RW	1	28	0	1	1	1	1
ALB	1	RW	1	28	0	1	1	1	1
ALB	1	RW	1	28	0	1	1	1	1
ALB	1	RW	1	28	0	1	1	1	1
ALB	1	RW	1	28	0	1	1	1	1
ALB	1	RW	1	28	0	1	1	1	1
ALB	1	RW	1	28	0	1	1	1	1
ALB	1	RW	1	28	0	1	1	1	1
ALB	1	RW	1	28	0	1	1	1	1
ALB	1	RW	1	28	0	1	1	1	1
ALB	1	RW	1	28	0	1	1	1	1
ALB	1	RW	1	28	0	1	1	1	1
ALB	1	RW	1	28	0	1	1	1	1
ALB	1	RW	1	28	0	1	1	1	1
ALB	1	RW	1	28	0	1	1	1	1
ALB	1	RW	1	28	0	1	1	1	1
ALB	1	RW	1	28	0	1	1	1	1
ALB	1	RW	1	28	0	1	1	1	1
ALB	1	RW	1	28	0	1	1	1	1
ALB	1	RW	1	28	0	1	1	1	1
ALB	1	RW	1	28	0	1	1	1	1
ALB	1	RW	1	28	0	1	1	1	1
ALB	1	RW	1	28	0	1	1	1	1
ALB	1	RW	1	28	0	1	1	1	1
ALB	1	RW	1	28	0	1	1	1	1
ALB	1	RW	1	28	0	1	1	1	1
ALB	1	RW	1	28	0	1	1	1	1
ALB	1	RW	1	28	0	1	1	1	1
ALB	1	RW	1	28	0	1	1	1	1
ALB	1	RW	1	28	0	1	1	1	1
ALB	1	RW	1	28	0	1	1	1	1
ALB	1	RW	1	28	0	1	1	1	1
ALB	1	RW	1	28	0	1	1	1	1
ALB	1	RW	1	28	0	1	1	1	1
ALB	1	RW	1	28	0	1	1	1	1
ALB	1	RW	1	28	0	1	1	1	1
ALB	1	RW	1	28	0	1	1	1	1
ALB	1	RW	1	28	0	1	1	1	1
ALB	1	RW	1	28	0	1	1	1	1
ALB	1	RW	1	28	0	1	1	1	1
ALB	1	RW	1	28	0	1	1	1	1
ALB	1	RW	1	28	0	1	1	1	1
ALB	1	RW	1	28	0	1	1	1	1
ALB	1	RW	1	28	0	1	1	1	1
ALB	1	RW	1	28	0	1	1	1	1
ALB	1	RW	1	28	0	1	1	1	1
ALB	1	RW	1	28	0	1	1	1	1
ALB	1	RW	1	28	0	1	1	1	1
ALB	1	RW	1	28	0	1	1	1	1
ALB	1	RW	1	28	0	1	1	1	1
ALB	1	RW	1	28	0	1	1	1	1
ALB	1	RW	1	28	0	1	1	1	1
ALB	1	RW	1	28	0	1	1	1	1
ALB	1	RW	1	28	0	1	1	1	1
ALB	1	RW	1	28	0	1	1	1	1
ALB	1	RW	1	28	0	1	1	1	1
ALB	1	RW	1	28	0	1	1	1	1
ALB	1	RW	1	28	0	1	1	1	1
ALB	1	RW	1	28	0	1	1	1	1
ALB	1	RW	1	28	0	1	1	1	1
ALB	1	RW	1	28	0	1	1	1	1
ALB	1	RW	1	28	0	1	1	1	1
ALB	1	RW	1	28	0	1	1	1	1
ALB	1	RW	1	28	0	1	1	1	1
ALB	1	RW	1	28	0	1	1	1	1
ALB	1	RW	1	28	0	1	1	1	1
ALB	1	RW	1	28	0	1	1	1	1
ALB	1	RW	1	28	0	1	1	1	1
ALB	1	RW	1	28	0	1	1	1	1
ALB	1	RW	1	28	0	1	1	1	1
ALB	1	RW	1	28	0	1	1	1	1
ALB	1	RW	1	28	0	1	1	1	1
ALB	1	RW	1	28	0	1	1	1	1
ALB	1	RW	1	28	0	1	1	1	1
ALB	1	RW	1	28	0	1	1	1	1
ALB	1	RW	1	28	0	1	1	1	1
ALB	1	RW	1	28	0	1	1	1	1
ALB	1	RW	1	28	0	1	1	1	1
ALB	1	RW	1	28	0	1	1	1	1
ALB	1	RW	1	28	0	1	1	1	1
ALB	1	RW	1	28	0	1	1	1	1
ALB	1	RW	1	28	0	1	1	1	1
ALB	1	RW	1	28	0	1	1	1	1
ALB	1	RW	1	28	0	1	1	1	1
ALB	1	RW	1	28	0	1	1	1	1
ALB	1	RW	1	28	0	1	1	1	1
ALB	1	RW	1	28	0	1	1	1	1
ALB	1	RW	1	28	0	1	1	1	1
ALB	1	RW	1	28	0	1	1	1	1
ALB	1	RW	1	28	0	1	1	1	1
ALB	1	RW	1	28	0	1	1	1	1
ALB	1	RW	1	28	0	1	1	1	1
ALB	1	RW	1	28	0	1	1	1	1
ALB	1	RW	1	28	0	1	1	1	1
ALB	1	RW	1	28	0	1	1	1	1
ALB	1	RW	1	28	0	1	1	1	1
ALB	1	RW	1	28	0	1	1	1	1
ALB	1	RW	1	28	0	1	1	1	1
ALB	1	RW	1	28	0	1	1	1	1
ALB	1	RW	1	28	0	1	1	1	1
ALB	1	RW	1	28	0	1	1	1	1
ALB	1	RW	1	28	0	1	1	1	1
ALB	1	RW	1	28	0	1	1	1	1
ALB	1	RW	1	28	0	1	1	1	1
ALB	1	RW	1	28	0	1	1	1	1
ALB	1	RW	1	28	0	1	1	1	1
ALB	1	RW	1	28	0	1	1	1	1
ALB	1	RW	1	28	0	1	1	1	1
ALB	1	RW	1	28	0	1	1	1	1
ALB	1	RW	1	28	0	1	1	1	1
ALB	1	RW	1	28	0	1	1	1	1
ALB	1	RW	1	28	0	1	1	1	1
ALB	1	RW	1	28	0	1	1	1	1
ALB	1	RW	1	28	0	1	1	1	1
ALB	1	RW	1	28	0	1	1	1	1
ALB	1	RW	1	28	0	1	1	1	1
ALB	1	RW	1	28	0	1	1	1	1
ALB	1	RW	1	28	0	1	1	1	1
ALB	1	RW	1	28	0	1	1	1	1
ALB	1	RW	1	28	0	1	1	1	1
ALB	1	RW	1	28	0	1	1	1	1
ALB	1	RW	1	28	0	1	1	1	1
ALB	1	RW	1	28	0	1	1	1	1
ALB	1	RW	1	28	0	1	1	1	1
ALB	1	RW	1	28	0	1	1	1	1
ALB	1	RW	1	28	0	1	1	1	1
ALB	1	RW	1	28	0	1	1	1	1
ALB	1	RW	1	28	0	1	1	1	1
ALB	1	RW	1	28	0	1	1	1	1
ALB	1	RW	1	28	0	1	1	1	1
ALB	1	RW	1	28	0	1	1	1	1
ALB	1	RW	1	28	0	1	1	1	1
ALB	1	RW	1	28	0	1	1	1	1
ALB	1	RW	1	28	0	1	1	1	1
ALB	1	RW	1	28	0	1	1	1	1
ALB	1	RW	1	28	0	1	1	1	1
ALB	1	RW	1	28	0	1	1	1	1
ALB	1	RW	1	28	0	1	1	1	1
ALB	1	RW	1	28	0	1	1	1	1
ALB	1	RW	1	28	0	1	1	1	1
ALB	1	RW	1	28	0	1	1	1	1
ALB	1	RW	1	28	0	1	1	1	1
ALB	1	RW	1	28	0	1	1	1	1
ALB	1	RW	1	28	0	1	1	1	1
ALB	1	RW	1	28	0	1	1	1	1
ALB	1	RW	1	28	0	1	1	1	1
ALB	1	RW	1	28	0	1	1	1	1
ALB	1	RW	1	28	0	1	1	1	1
ALB	1	RW	1	28	0	1	1	1	1
ALB	1	RW	1	28	0	1	1	1	1
ALB	1	RW	1	28	0	1	1	1	1
ALB	1	RW	1	28	0	1	1	1	1
ALB	1	RW	1	28	0	1	1	1	1
ALB	1	RW	1	28	0	1	1	1	1
ALB	1	RW	1	28	0	1	1	1	1
ALB	1	RW	1	28	0	1	1	1	1
ALB	1	RW	1	28	0	1	1	1	1
ALB	1	RW	1	28	0	1	1	1	1
ALB	1	RW	1	28	0	1	1	1	1
ALB	1	RW	1	28	0	1	1	1	1
ALB	1	RW	1	28	0	1	1	1	1
ALB	1	RW	1	28	0	1	1	1	1
ALB	1	RW	1	28	0	1	1	1	1
ALB	1	RW	1	28	0	1	1	1	1
ALB	1	RW	1	28	0	1	1	1	1
ALB	1	RW	1	28	0	1	1	1	1
ALB	1	RW	1	28	0	1	1	1	1
ALB	1	RW	1	28	0	1	1	1	1
ALB	1	RW	1	28	0	1	1	1	1
ALB	1	RW	1	28	0	1	1	1	1
ALB	1	RW	1	28	0	1	1	1	1
ALB	1	RW	1	28	0	1	1	1	1
ALB	1	RW	1	28	0	1	1	1	1
ALB	1	RW	1	28	0	1	1	1	1
ALB	1	RW	1	28	0	1	1	1	1
ALB	1	RW	1	28	0	1	1	1	1
ALB	1	RW	1	28	0	1	1	1	1
ALB	1	RW	1	28	0	1	1	1	1
ALB	1	RW	1	28	0	1	1	1	1
ALB	1	RW	1	28	0	1	1	1	1
ALB	1	RW	1	28	0	1	1	1	1
ALB	1	RW	1	28	0	1	1	1	1
ALB	1	RW	1	28	0	1	1	1	1
ALB	1	RW	1	28	0	1	1	1	1
ALB	1	RW	1	28	0	1	1	1	1
ALB	1	RW	1	28	0	1	1	1	1
ALB	1	RW	1	28	0	1	1	1	1
ALB	1	RW	1	28	0	1	1	1	1
ALB	1	RW	1	28	0	1	1	1	1
ALB	1	RW	1	28	0	1	1	1	1
ALB	1	RW	1	28	0	1	1	1	1
ALB	1	RW	1	28	0	1	1	1	1
ALB	1	RW	1	28	0	1	1	1	1
ALB	1	RW	1	28	0	1	1	1	1
ALB	1	RW	1	28	0	1	1	1	1
ALB	1	RW	1	28	0	1	1	1	1
ALB	1	RW	1	28	0	1	1	1	1
ALB	1	RW	1	28	0	1	1	1	1
ALB	1	RW	1	28	0	1	1	1	1
ALB	1	RW	1	28	0	1	1	1	1
ALB	1	RW	1	28	0	1	1	1	1
ALB	1	RW	1	28	0	1	1	1	1
ALB	1	RW	1	28	0	1	1	1	1
ALB	1	RW	1	28	0	1	1	1	1
ALB	1	RW	1	28	0	1	1	1	1
ALB	1	RW	1	28	0	1	1	1	1
ALB	1	RW	1	28	0	1	1	1	1
ALB	1	RW	1	28	0	1	1	1	1
ALB	1	RW	1	28	0	1	1	1	1
ALB	1	RW	1	28	0	1	1	1	1
ALB	1	RW	1	28	0	1	1	1	1
ALB	1	RW	1	28	0	1	1	1	1
ALB	1	RW	1	28	0	1	1	1	1
ALB	1	RW	1	28	0	1	1	1	1
ALB	1	RW	1	28	0	1	1	1	1
ALB	1	RW	1	28	0	1	1	1	1
ALB	1	RW	1	28	0	1	1	1	1
ALB	1	RW	1	28	0	1	1	1	1
ALB	1	RW	2	2	1	1	1	1	1
ALB	1	RW	2	2	1	1	1	1	1
ALB	1	RW	2	2	1	1	1	1	1
ALB	1	RW	2	2	1	1	1	1	1
ALB	1	RW	2	2	1	1	1	1	1
ALB	1	RW	2	2	1	1	1	1	1
ALB	1	RW	2	2	1	1	1	1	1
ALB	1	RW	2	2	1	1	1	1	1
ALB	1	RW	2	2	1	1	1	1	1
ALB	1	RW	2	2	1	1	1	1	1
ALB	1	RW	2	2	1	1	1	1	1
ALB	1	RW	2	2	1	1	1	1	1
ALB	1	RW	2	2	1	1	1	1	1
ALB	1	RW	2	2	1	1	1	1	1
ALB	1	RW	2	2	1	1	1	1	1
ALB	1	RW	2	2	1	1	1	1	1
ALB	1	RW	2	2	1	1	1	1	1
ALB	1	RW	2	2	1	1	1	1	1
ALB	1	RW	2	4	1	1	1	1	1
ALB	1	RW	2	4	1	1	1	1	1
ALB	1	RW	2	4	1	1	1	1	1
ALB	1	RW	2	4	1	1	1	1	1
ALB	1	RW	2	4	1	1	1	1	1
ALB	1	RW	2	4	1	1	1	1	1
ALB	1	RW	2	4	1	1	1	1	1
ALB	1	RW	2	4	1	1	1	1	1
ALB	1	RW	2	4	1	1	1	1	1
ALB	1	RW	2	4	1	1	1	1	1
ALB	1	RW	2	4	1	1	1	1	1
ALB	1	RW	2	4	1	1	1	1	1
ALB	1	RW	2	4	1	1	1	1	1
ALB	1	RW	2	4	1	1	1	1	1
ALB	1	RW	2	4	1	1	1	1	1
ALB	1	RW	2	4	1	1	1	1	1
ALB	1	RW	2	4	1	1	1	1	1
ALB	1	RW	2	4	1	1	1	1	1
ALB	1	RW	2	4	1	1	1	1	1
ALB	1	RW	2	4	1	1	1	1	1
ALB	1	RW	2	4	1	1	1	1	1
ALB	1	RW	2	4	1	1	1	1	1
ALB	1	RW	2	4	1	1	1	1	1
ALB	1	RW	2	4	1	1	1	1	1
ALB	1	RW	2	4	1	1	1	1	1
ALB	1	RW	2	4	1	1	1	1	1
ALB	1	RW	2	8	1	1	1	1	1
ALB	1	RW	2	8	1	1	1	1	1
ALB	1	RW	2	8	1	1	1	1	1
ALB	1	RW	2	8	1	1	1	1	1
ALB	1	RW	2	8	1	1	1	1	1
ALB	1	RW	2	8	1	1	1	1	1
ALB	1	RW	2	8	1	1	1	1	1
ALB	1	RW	2	8	1	1	1	1	1
ALB	1	RW	2	8	1	1	1	1	1
ALB	1	RW	2	8	1	1	1	1	1
ALB	1	RW	2	8	1	1	1	1	1
ALB	1	RW	2	8	1	1	1	1	1
ALB	1	RW	2	8	1	1	1	1	1
ALB	1	RW	2	8	1	1	1	1	1
ALB	1	RW	2	8	1	1	1	1	1
ALB	1	RW	2	8	1	1	1	1	1
ALB	1	RW	2	8	1	1	1	1	1
ALB	1	RW	2	8	1	1	1	1	1
ALB	1	RW	2	8	1	1	1	1	1
ALB	1	RW	2	8	1	1	1	1	1
ALB	1	RW	2	8	1	1	1	1	1
ALB	1	RW	2	8	1	1	1	1	1
ALB	1	RW	2	8	1	1	1	1	1
ALB	1	RW	2	8	1	1	1	1	1
ALB	1	RW	2	8	1	1	1	1	1
ALB	1	RW	2	8	1	1	1	1	1
ALB	1	RW	2	8	1	1	1	1	1
ALB	1	RW	2	8	1	1	1	1	1
ALB	1	RW	2	8	1	1	1	1	1
ALB	1	RW	2	8	1	1	1	1	1
ALB	1	RW	2	8	1	1	1	1	1
ALB	1	RW	2	8	1	1	1	1	1
ALB	1	RW	2	8	1	1	1	1	1
ALB	1	RW	2	8	1	1	1	1	1
ALB	1	RW	2	8	1	1	1	1	1
ALB	1	RW	2	8	1	1	1	1	1
ALB	1	RW	2	8	1	1	1	1	1
ALB	1	RW	2	8	1	1	1	1	1
ALB	1	RW	2	8	1	1	1	1	1
ALB	1	RW	2	8	1	1	1	1	1
ALB	1	RW	2	8	1	1	1	1	1
ALB	1	RW	2	8	1	1	1	1	1
ALB	1	RW	2	8	1	1	1	1	1
ALB	1	RW	2	8	1	1	1	1	1
ALB	1	RW	2	8	1	1	1	1	1
ALB	1	RW	2	8	1	1	1	1	1
ALB	1	RW	2	8	1	1	1	1	1
ALB	1	RW	2	8	1	1	1	1	1
ALB	1	RW	2	8	1	1	1	1	1
ALB	1	RW	2	8	1	1	1	1	1
ALB	1	RW	2	8	1	1	1	1	1
ALB	1	RW	2	10	1	1	1	1	1
ALB	1	RW	2	10	1	1	1	1	1
ALB	1	RW	2	10	1	1	1	1	1
ALB	1	RW	2	10	1	1	1	1	1
ALB	1	RW	2	10	1	1	1	1	1
ALB	1	RW	2	10	1	1	1	1	1
ALB	1	RW	2	10	1	1	1	1	1
ALB	1	RW	2	10	1	1	1	1	1
ALB	1	RW	2	10	1	1	1	1	1
ALB	1	RW	2	10	1	1	1	1	1
ALB	1	RW	2	10	1	1	1	1	1
ALB	1	RW	2	10	1	1	1	1	1
ALB	1	RW	2	10	1	1	1	1	1
ALB	1	RW	2	10	1	1	1	1	1
ALB	1	RW	2	10	1	1	1	1	1
ALB	1	RW	2	10	1	1	1	1	1
ALB	1	RW	2	10	1	1	1	1	1
ALB	1	RW	2	10	1	1	1	1	1
ALB	1	RW	2	10	1	1	1	1	1
ALB	1	RW	2	10	1	1	1	1	1
ALB	1	RW	2	10	1	1	1	1	1
ALB	1	RW	2	11	1	1	1	1	1
ALB	1	RW	2	11	1	1	1	1	1
ALB	1	RW	2	11	1	1	1	1	1
ALB	1	RW	2	11	1	1	1	1	1
ALB	1	RW	2	11	1	1	1	1	1
ALB	1	RW	2	11	1	1	1	1	1
ALB	1	RW	2	11	1	1	1	1	1
ALB	1	RW	2	11	1	1	1	1	1
ALB	1	RW	2	11	1	1	1	1	1
ALB	1	RW	2	11	1	1	1	1	1
ALB	1	RW	2	11	1	1	1	1	1
ALB	1	RW	2	11	1	1	1	1	1
ALB	1	RW	2	11	1	1	1	1	1
ALB	1	RW	2	15	1	1	1	1	1
ALB	1	RW	2	15	1	1	1	1	1
ALB	1	RW	2	15	1	1	1	1	1
ALB	1	RW	2	15	1	1	1	1	1
ALB	1	RW	2	15	1	1	1	1	1
ALB	1	RW	2	15	1	1	1	1	1
ALB	1	RW	2	15	1	1	1	1	1
ALB	1	RW	2	15	1	1	1	1	1
ALB	1	RW	2	15	1	1	1	1	1
ALB	1	RW	2	15	1	1	1	1	1
ALB	1	RW	2	15	1	1	1	1	1
ALB	1	RW	2	15	1	1	1	1	1
ALB	1	RW	2	15	1	1	1	1	1
ALB	1	RW	2	15	1	1	1	1	1
ALB	1	RW	2	15	1	1	1	1	1
ALB	1	RW	2	15	1	1	1	1	1
ALB	1	RW	2	15	1	1	1	1	1
ALB	1	RW	2	15	1	1	1	1	1
ALB	1	RW	2	15	1	1	1	1	1
ALB	1	RW	2	15	1	1	1	1	1
ALB	1	RW	2	15	1	1	1	1	1
ALB	1	RW	2	15	1	1	1	1	1
ALB	1	RW	2	15	1	1	1	1	1
ALB	1	RW	2	15	1	1	1	1	1
ALB	1	RW	2	15	1	1	1	1	1
ALB	1	RW	2	15	1	1	1	1	1
ALB	1	RW	2	15	1	1	1	1	1
ALB	1	RW	2	15	1	1	1	1	1
ALB	1	RW	2	15	1	1	1	1	1
ALB	1	RW	2	15	1	1	1	1	1
ALB	1	RW	2	15	1	1	1	1	1
ALB	1	RW	2	15	1	1	1	1	1
ALB	1	RW	2	15	1	1	1	1	1
ALB	1	RW	2	15	1	1	1	1	1
ALB	1	RW	2	15	1	1	1	1	1
ALB	1	RW	2	15	1	1	1	1	1
ALB	1	RW	2	15	1	1	1	1	1
ALB	1	RW	2	15	1	1	1	1	1
ALB	1	RW	2	15	1	1	1	1	1
ALB	1	RW	2	15	1	1	1	1	1
ALB	1	RW	2	15	1	1	1	1	1
ALB	1	RW	2	15	1	1	1	1	1
ALB	1	RW	2	15	1	1	1	1	1
ALB	1	RW	2	15	1	1	1	1	1
ALB	1	RW	2	15	1	1	1	1	1
ALB	1	RW	2	15	1	1	1	1	1
ALB	1	RW	2	15	1	1	1	1	1
ALB	1	RW	2	15	1	1	1	1	1
ALB	1	RW	2	15	1	1	1	1	1
ALB	1	RW	2	22	1	1	1	1	1
ALB	1	RW	2	22	1	1	1	1	1
ALB	1	RW	2	22	1	1	1	1	1
ALB	1	RW	2	22	1	1	1	1	1
ALB	1	RW	2	22	1	1	1	1	1
ALB	1	RW	2	22	1	1	1	1	1
ALB	1	RW	2	22	1	1	1	1	1
ALB	1	RW	2	22	1	1	1	1	1
ALB	1	RW	2	22	1	1	1	1	1
ALB	1	RW	2	22	1	1	1	1	1
ALB	1	RW	2	22	1	1	1	1	1
ALB	1	RW	2	22	1	1	1	1	1
ALB	1	RW	2	22	1	1	1	1	1
ALB	1	RW	2	22	1	1	1	1	1
ALB	1	RW	2	22	1	1	1	1	1
ALB	1	RW	2	22	1	1	1	1	1
ALB	1	RW	2	22	1	1	1	1	1
ALB	1	RW	2	22	1	1	1	1	1
ALB	1	RW	2	22	1	1	1	1	1
ALB	1	RW	2	22	1	1	1	1	1
ALB	1	RW	2	22	1	1	1	1	1
ALB	1	RW	2	22	1	1	1	1	1
ALB	1	RW	2	22	1	1	1	1	1
ALB	1	RW	2	22	1	1	1	1	1
ALB	1	RW	2	22	1	1	1	1	1
ALB	1	RW	2	22	1	1	1	1	1
ALB	1	RW	2	22	1	1	1	1	1
ALB	1	RW	2	22	1	1	1	1	1
ALB	1	RW	2	22	1	1	1	1	1
ALB	1	RW	2	22	1	1	1	1	1
ALB	1	RW	2	22	1	1	1	1	1
ALB	1	RW	2	22	1	1	1	1	1
ALB	1	RW	2	22	1	1	1	1	1
ALB	1	RW	2	22	1	1	1	1	1
ALB	1	RW	2	22	1	1	1	1	1
ALB	1	RW	2	22	1	1	1	1	1
ALB	1	RW	2	22	1	1	1	1	1
ALB	1	RW	2	22	1	1	1	1	1
ALB	1	RW	2	22	1	1	1	1	1
ALB	1	RW	2	22	1	1	1	1	1
ALB	1	RW	2	22	1	1	1	1	1
ALB	1	RW	2	22	1	1	1	1	1
ALB	1	RW	2	22	1	1	1	1	1
ALB	1	RW	2	22	1	1	1	1	1
ALB	1	RW	2	22	1	1	1	1	1
ALB	1	RW	2	22	1	1	1	1	1
ALB	1	RW	2	22	1	1	1	1	1
ALB	1	RW	2	22	1	1	1	1	1
ALB	1	RW	2	22	1	1	1	1	1
ALB	1	RW	2	22	1	1	1	1	1
ALB	1	RW	2	22	1	1	1	1	1
ALB	1	RW	2	22	1	1	1	1	1
ALB	1	RW	2	22	1	1	1	1	1
ALB	1	RW	2	22	1	1	1	1	1
ALB	1	RW	2	22	1	1	1	1	1
ALB	1	RW	2	22	1	1	1	1	1
ALB	1	RW	2	22	1	1	1	1	1
ALB	1	RW	2	22	1	1	1	1	1
ALB	1	RW	2	22	1	1	1	1	1
ALB	1	RW	2	22	1	1	1	1	1
ALB	1	RW	2	22	1	1	1	1	1
ALB	1	RW	2	22	1	1	1	1	1
ALB	1	RW	2	22	1	1	1	1	1
ALB	1	RW	2	22	1	1	1	1	1
ALB	1	RW	2	22	1	1	1	1	1
ALB	1	RW	2	22	1	1	1	1	1
ALB	1	RW	2	22	1	1	1	1	1
ALB	1	RW	2	22	1	1	1	1	1
ALB	1	RW	2	22	1	1	1	1	1
ALB	1	RW	2	22	1	1	1	1	1
ALB	1	RW	2	22	1	1	1	1	1
ALB	1	RW	2	22	1	1	1	1	1
ALB	1	RW	2	22	1	1	1	1	1
ALB	1	RW	2	22	1	1	1	1	1
ALB	1	RW	2	22	1	1	1	1	1
ALB	1	RW	2	22	1	1	1	1	1
ALB	1	RW	2	22	1	1	1	1	1
ALB	1	RW	2	22	1	1	1	1	1
ALB	1	RW	2	22	1	1	1	1	1
ALB	1	RW	2	22	1	1	1	1	1
ALB	1	RW	2	22	1	1	1	1	1
ALB	1	RW	2	22	1	1	1	1	1
ALB	1	RW	2	22	1	1	1	1	1
ALB	1	RW	2	22	1	1	1	1	1
ALB	1	RW	2	22	1	1	1	1	1
ALB	1	RW	2	22	1	1	1	1	1
ALB	1	RW	2	22	1	1	1	1	1
ALB	1	RW	2	22	1	1	1	1	1
ALB	1	RW	2	22	1	1	1	1	1
ALB	1	RW	2	22	1	1	1	1	1
ALB	1	RW	2	22	1	1	1	1	1
ALB	1	RW	2	22	1	1	1	1	1
ALB	1	RW	2	22	1	1	1	1	1
ALB	1	RW	2	22	1	1	1	1	1
ALB	1	RW	2	22	1	1	1	1	1
ALB	1	RW	2	22	1	1	1	1	1
ALB	1	RW	2	22	1	1	1	1	1
ALB	1	RW	2	22	1	1	1	1	1
ALB	1	RW	2	22	1	1	1	1	1
ALB	1	RW	2	22	1	1	1	1	1
ALB	1	RW	2	22	1	1	1	1	1
ALB	1	RW	2	22	1	1	1	1	1
ALB	1	RW	2	22	1	1	1	1	1
ALB	1	RW	2	22	1	1	1	1	1
ALB	1	RW	2	22	1	1	1	1	1
ALB	1	RW	2	22	1	1	1	1	1
ALB	1	RW	2	22	1	1	1	1	1
ALB	1	RW	2	22	1	1	1	1	1
ALB	1	RW	2	22	1	1	1	1	1
ALB	1	RW	2	22	1	1	1	1	1
ALB	1	RW	2	22	1	1	1	1	1
ALB	1	RW	2	22	1	1	1	1	1
ALB	1	RW	2	22	1	1	1	1	1
ALB	1	RW	2	22	1	1	1	1	1
ALB	1	RW	2	22	1	1	1	1	1
ALB	1	RW	2	22	1	1	1	1	1
ALB	1	RW	2	22	1	1	1	1	1
ALB	1	RW	2	22	1	1	1	1	1
ALB	1	RW	2	22	1	1	1	1	1
ALB	1	RW	2	22	1	1	1	1	1
ALB	1	RW	2	22	1	1	1	1	1
ALB	1	RW	2	22	1	1	1	1	1
ALB	1	RW	2	22	1	1	1	1	1
ALB	1	RW	2	22	1	1	1	1	1
ALB	1	RW	2	22	1	1	1	1	1
ALB	1	RW	2	22	1	1	1	1	1
ALB	1	RW	2	22	1	1	1	1	1
ALB	1	RW	2	22	1	1	1	1	1
ALB	1	RW	2	22	1	1	1	1	1
ALB	1	RW	2	22	1	1	1	1	1
ALB	1	RW	2	22	1	1	1	1	1
ALB	1	RW	2	24	1	1	1	1	1
ALB	1	RW	2	24	1	1	1	1	1
ALB	1	RW	2	24	1	1	1	1	1
ALB	1	RW	2	24	1	1	1	1	1
ALB	1	RW	2	24	1	1	1	1	1
ALB	1	RW	2	24	1	1	1	1	1
ALB	1	RW	2	24	1	1	1	1	1
ALB	1	RW	2	24	1	1	1	1	1
ALB	1	RW	2	24	1	1	1	1	1
ALB	1	RW	2	24	1	1	1	1	1
ALB	1	RW	2	24	1	1	1	1	1
ALB	1	RW	2	24	1	1	1	1	1
ALB	1	RW	2	24	1	1	1	1	1
ALB	1	RW	2	24	1	1	1	1	1
ALB	1	RW	2	24	1	1	1	1	1
ALB	1	RW	2	24	1	1	1	1	1
ALB	1	RW	2	24	1	1	1	1	1
ALB	1	RW	2	24	1	1	1	1	1
ALB	1	RW	2	24	1	1	1	1	1
ALB	1	RW	2	24	1	1	1	1	1
ALB	1	RW	2	24	1	1	1	1	1
ALB	1	RW	2	24	1	1	1	1	1
ALB	1	RW	2	24	1	1	1	1	1
ALB	1	RW	2	24	1	1	1	1	1
ALB	1	RW	2	24	1	1	1	1	1
ALB	1	RW	2	24	1	1	1	1	1
ALB	1	RW	2	28	1	1	1	1	1
ALB	1	RW	2	28	1	1	1	1	1
ALB	1	RW	2	28	1	1	1	1	1
ALB	1	RW	2	28	1	1	1	1	1
ALB	1	RW	2	28	1	1	1	1	1
ALB	1	RW	2	28	1	1	1	1	1
ALB	1	RW	2	28	1	1	1	1	1
ALB	1	RW	2	28	1	1	1	1	1
ALB	1	RW	2	28	1	1	1	1	1
ALB	1	RW	2	28	1	1	1	1	1
ALB	1	RW	2	28	1	1	1	1	1
ALB	1	RW	2	28	1	1	1	1	1
ALB	1	RW	2	28	1	1	1	1	1
ALB	1	RW	2	28	1	1	1	1	1
ALB	1	RW	2	28	1	1	1	1	1
ALB	1	RW	2	28	1	1	1	1	1
ALB	1	RW	2	28	1	1	1	1	1
ALB	1	RW	2	28	1	1	1	1	1
ALB	1	RW	2	28	1	1	1	1	1
ALB	1	RW	2	28	1	1	1	1	1
ALB	1	RW	2	28	1	1	1	1	1
ALB	1	RW	2	28	1	1	1	1	1
ALB	1	RW	2	28	1	1	1	1	1
ALB	1	RW	2	28	1	1	1	1	1
ALB	1	RW	2	28	1	1	1	1	1
ALB	1	RW	2	28	1	1	1	1	1
ALB	1	RW	2	28	1	1	1	1	1
ALB	1	RW	2	28	1	1	1	1	1
ALB	1	RW	2	28	1	1	1	1	1
ALB	1	RW	2	28	1	1	1	1	1
ALB	1	RW	2	28	1	1	1	1	1
ALB	1	RW	2	28	1	1	1	1	1
ALB	1	RW	2	28	1	1	1	1	1
ALB	1	RW	2	28	1	1	1	1	1
ALB	1	RW	2	28	1	1	1	1	1
ALB	1	RW	2	28	1	1	1	1	1
ALB	1	RW	2	28	1	1	1	1	1
ALB	1	RW	2	28	1	1	1	1	1
ALB	1	RW	2	28	1	1	1	1	1
ALB	1	RW	2	28	1	1	1	1	1
ALB	1	RW	2	28	1	1	1	1	1
ALB	1	RW	2	28	1	1	1	1	1
ALB	1	RW	2	28	1	1	1	1	1
ALB	1	RW	2	28	1	1	1	1	1
ALB	1	RW	2	28	1	1	1	1	1
ALB	1	RW	2	28	1	1	1	1	1
ALB	1	RW	2	28	1	1	1	1	1
ALB	1	RW	2	28	1	1	1	1	1
ALB	1	RW	2	28	1	1	1	1	1
ALB	1	RW	2	28	1	1	1	1	1
ALB	1	RW	2	28	1	1	1	1	1
ALB	1	RW	2	28	1	1	1	1	1
ALB	1	RW	2	28	1	1	1	1	1
ALB	1	RW	2	28	1	1	1	1	1
ALB	1	RW	2	28	1	1	1	1	1
ALB	1	RW	2	28	1	1	1	1	1
ALB	1	RW	2	28	1	1	1	1	1
ALB	1	RW	2	28	1	1	1	1	1
ALB	1	RW	2	28	1	1	1	1	1
ALB	1	RW	2	28	1	1	1	1	1
ALB	1	RW	2	28	1	1	1	1	1
ALB	1	RW	2	28	1	1	1	1	1
ALB	1	RW	2	28	1	1	1	1	1
ALB	1	RW	2	28	1	1	1	1	1
ALB	1	RW	2	28	1	1	1	1	1
ALB	1	RW	2	28	0	1	1	1	1
ALB	1	RW	2	28	0	1	1	1	1
ALB	1	RW	2	28	0	1	1	1	1
ALB	1	RW	2	28	0	1	1	1	1
ALB	1	RW	2	28	0	1	1	1	1
ALB	1	RW	2	28	0	1	1	1	1
ALB	1	RW	2	28	0	1	1	1	1
ALB	1	RW	2	28	0	1	1	1	1
ALB	1	RW	2	28	0	1	1	1	1
ALB	1	RW	2	28	0	1	1	1	1
ALB	1	RW	2	28	0	1	1	1	1
ALB	1	RW	2	28	0	1	1	1	1
ALB	1	RW	2	28	0	1	1	1	1
ALB	1	RW	2	28	0	1	1	1	1
ALB	1	RW	2	28	0	1	1	1	1
ALB	1	RW	2	28	0	1	1	1	1
ALB	1	RW	2	28	0	1	1	1	1
ALB	1	RW	2	28	0	1	1	1	1
ALB	1	RW	2	28	0	1	1	1	1
ALB	1	RW	2	28	0	1	1	1	1
ALB	1	RW	2	28	0	1	1	1	1
ALB	1	RW	2	28	0	1	1	1	1
ALB	1	RW	2	28	0	1	1	1	1
ALB	1	RW	2	28	0	1	1	1	1
ALB	1	RW	2	28	0	1	1	1	1
ALB	1	RW	2	28	0	1	1	1	1
ALB	1	RW	2	28	0	1	1	1	1
ALB	1	RW	2	28	0	1	1	1	1
ALB	1	RW	2	28	0	1	1	1	1
ALB	1	RW	2	28	0	1	1	1	1
ALB	1	RW	2	28	0	1	1	1	1
ALB	1	RW	2	28	0	1	1	1	1
ALB	1	RW	2	28	0	1	1	1	1
ALB	1	RW	2	28	0	1	1	1	1
ALB	1	RW	2	28	0	1	1	1	1
ALB	1	RW	2	28	0	1	1	1	1
ALB	1	RW	2	28	0	1	1	1	1
ALB	1	RW	2	28	0	1	1	1	1
ALB	1	RW	2	28	0	1	1	1	1
ALB	1	RW	2	28	0	1	1	1	1
ALB	1	RW	2	28	0	1	1	1	1
ALB	1	RW	2	28	0	1	1	1	1
ALB	1	RW	2	28	0	1	1	1	1
ALB	1	RW	2	28	0	1	1	1	1
ALB	1	RW	2	28	0	1	1	1	1
ALB	1	RW	2	28	0	1	1	1	1
ALB	1	RW	2	28	0	1	1	1	1
ALB	1	RW	2	28	0	1	1	1	1
ALB	1	RW	2	28	0	1	1	1	1
ALB	1	RW	2	28	0	1	1	1	1
ALB	1	RW	2	28	0	1	1	1	1
ALB	1	RW	2	28	0	1	1	1	1
ALB	1	RW	2	28	0	1	1	1	1
ALB	1	RW	2	28	0	1	1	1	1
ALB	1	RW	2	28	0	1	1	1	1
ALB	1	RW	2	28	0	1	1	1	1
ALB	1	RW	2	28	0	1	1	1	1
ALB	1	RW	2	28	0	1	1	1	1
ALB	1	RW	2	28	0	1	1	1	1
ALB	1	RW	2	28	0	1	1	1	1
ALB	1	RW	2	28	0	1	1	1	1
ALB	1	RW	2	28	0	1	1	1	1
ALB	1	RW	2	28	0	1	1	1	1
ALB	1	RW	2	28	0	1	1	1	1
ALB	1	RW	2	28	0	1	1	1	1
ALB	1	RW	2	28	0	1	1	1	1
ALB	1	RW	2	28	0	1	1	1	1
ALB	1	RW	2	28	0	1	1	1	1
ALB	1	RW	2	28	0	1	1	1	1
ALB	1	RW	2	28	0	1	1	1	1
ALB	1	RW	2	28	0	1	1	1	1
ALB	1	RW	2	28	0	1	1	1	1
ALB	1	RW	2	28	0	1	1	1	1
ALB	1	RW	2	28	0	1	1	1	1
ALB	1	RW	2	28	0	1	1	1	1
ALB	1	RW	2	28	0	1	1	1	1
ALB	1	RW	2	28	0	1	1	1	1
ALB	1	RW	2	28	0	1	1	1	1
ALB	1	RW	2	28	0	1	1	1	1
ALB	1	RW	2	28	0	1	1	1	1
ALB	1	RW	2	28	0	1	1	1	1
ALB	1	RW	2	28	0	1	1	1	1
ALB	1	RW	2	28	0	1	1	1	1
ALB	1	RW	2	28	0	1	1	1	1
ALB	1	RW	2	28	0	1	1	1	1
ALB	1	RW	2	28	0	1	1	1	1
ALB	1	RW	2	28	0	1	1	1	1
ALB	1	RW	2	28	0	1	1	1	1
ALB	1	RW	2	28	0	1	1	1	1
ALB	1	RW	2	28	0	1	1	1	1
ALB	1	RW	2	28	0	1	1	1	1
ALB	1	RW	2	28	0	1	1	1	1
ALB	1	RW	2	28	0	1	1	1	1
ALB	1	RW	2	28	0	1	1	1	1
ALB	1	RW	2	28	0	1	1	1	1
ALB	1	RW	2	28	0	1	1	1	1
ALB	1	RW	2	28	0	1	1	1	1
ALB	1	RW	2	28	0	1	1	1	1
ALB	1	RW	2	28	0	1	1	1	1
ALB	1	RW	2	28	0	1	1	1	1
ALB	1	RW	2	28	0	1	1	1	1
ALB	1	RW	2	28	0	1	1	1	1
ALB	1	RW	2	28	0	1	1	1	1
ALB	1	RW	2	28	0	1	1	1	1
ALB	1	RW	2	28	0	1	1	1	1
ALB	1	RW	2	28	0	1	1	1	1
ALB	1	RW	2	28	0	1	1	1	1
ALB	1	RW	2	28	0	1	1	1	1
ALB	1	RW	2	28	0	1	1	1	1
ALB	1	RW	2	28	0	1	1	1	1
ALB	1	RW	2	28	0	1	1	1	1
ALB	1	RW	2	28	0	1	1	1	1
ALB	1	RW	2	28	0	1	1	1	1
ALB	1	RW	2	28	0	1	1	1	1
ALB	1	RW	2	28	0	1	1	1	1
ALB	1	RW	2	28	0	1	1	1	1
ALB	1	RW	2	28	0	1	1	1	1
ALB	1	RW	2	28	0	1	1	1	1
ALB	1	RW	2	28	0	1	1	1	1
ALB	1	RW	2	28	0	1	1	1	1
ALB	1	RW	2	28	0	1	1	1	1
ALB	1	RW	2	28	0	1	1	1	1
ALB	1	RW	2	28	0	1	1	1	1
ALB	1	RW	2	28	0	1	1	1	1
ALB	1	RW	2	28	0	1	1	1	1
ALB	1	RW	2	28	0	1	1	1	1
ALB	1	RW	2	28	0	1	1	1	1
ALB	1	RW	2	28	0	1	1	1	1
ALB	1	RW	2	28	0	1	1	1	1
ALB	1	RW	2	28	0	1	1	1	1
ALB	1	RW	2	28	0	1	1	1	1
ALB	1	RW	2	28	0	1	1	1	1
ALB	1	RW	2	28	0	1	1	1	1
ALB	1	RW	2	28	0	1	1	1	1
ALB	1	RW	2	28	0	1	1	1	1
ALB	1	RW	2	28	0	1	1	1	1
ALB	1	RW	2	28	0	1	1	1	1
ALB	1	RW	2	28	0	1	1	1	1
ALB	1	RW	2	28	0	1	1	1	1
ALB	1	RW	2	28	0	1	1	1	1
ALB	1	RW	2	28	0	1	1	1	1
ALB	1	RW	2	28	0	1	1	1	1
ALB	1	RW	2	28	0	1	1	1	1
ALB	1	RW	2	28	0	1	1	1	1
ALB	1	RW	2	28	0	1	1	1	1
ALB	1	RW	2	28	0	1	1	1	1
ALB	1	RW	2	28	0	1	1	1	1
ALB	1	RW	2	28	0	1	1	1	1
ALB	1	RW	2	28	0	1	1	1	1
ALB	1	RW	2	28	0	1	1	1	1
ALB	1	RW	2	28	0	1	1	1	1
ALB	1	RW	2	28	0	1	1	1	1
ALB	1	RW	2	28	0	1	1	1	1
ALB	1	RW	2	28	0	1	1	1	1
ALB	1	RW	2	28	0	1	1	1	1
ALB	1	RW	2	28	0	1	1	1	1
ALB	1	RW	2	28	0	1	1	1	1
ALB	1	RW	3	2	1	1	1	1	1
ALB	1	RW	3	2	1	1	1	1	1
ALB	1	RW	3	2	1	1	1	1	1
ALB	1	RW	3	2	1	1	1	1	1
ALB	1	RW	3	2	1	1	1	1	1
ALB	1	RW	3	2	1	1	1	1	1
ALB	1	RW	3	2	1	1	1	1	1
ALB	1	RW	3	2	1	1	1	1	1
ALB	1	RW	3	2	1	1	1	1	1
ALB	1	RW	3	2	1	1	1	1	1
ALB	1	RW	3	2	1	1	1	1	1
ALB	1	RW	3	2	1	1	1	1	1
ALB	1	RW	3	2	1	1	1	1	1
ALB	1	RW	3	2	1	1	1	1	1
ALB	1	RW	3	2	1	1	1	1	1
ALB	1	RW	3	4	1	1	1	1	1
ALB	1	RW	3	4	1	1	1	1	1
ALB	1	RW	3	4	1	1	1	1	1
ALB	1	RW	3	4	1	1	1	1	1
ALB	1	RW	3	4	1	1	1	1	1
ALB	1	RW	3	4	1	1	1	1	1
ALB	1	RW	3	4	1	1	1	1	1
ALB	1	RW	3	4	1	1	1	1	1
ALB	1	RW	3	4	1	1	1	1	1
ALB	1	RW	3	4	1	1	1	1	1
ALB	1	RW	3	4	1	1	1	1	1
ALB	1	RW	3	4	1	1	1	1	1
ALB	1	RW	3	4	1	1	1	1	1
ALB	1	RW	3	4	1	1	1	1	1
ALB	1	RW	3	4	1	1	1	1	1
ALB	1	RW	3	4	1	1	1	1	1
ALB	1	RW	3	4	1	1	1	1	1
ALB	1	RW	3	4	1	1	1	1	1
ALB	1	RW	3	4	1	1	1	1	1
ALB	1	RW	3	8	1	1	1	1	1
ALB	1	RW	3	8	1	1	1	1	1
ALB	1	RW	3	8	1	1	1	1	1
ALB	1	RW	3	8	1	1	1	1	1
ALB	1	RW	3	8	1	1	1	1	1
ALB	1	RW	3	8	1	1	1	1	1
ALB	1	RW	3	8	1	1	1	1	1
ALB	1	RW	3	8	1	1	1	1	1
ALB	1	RW	3	8	1	1	1	1	1
ALB	1	RW	3	8	1	1	1	1	1
ALB	1	RW	3	8	1	1	1	1	1
ALB	1	RW	3	8	1	1	1	1	1
ALB	1	RW	3	8	1	1	1	1	1
ALB	1	RW	3	8	1	1	1	1	1
ALB	1	RW	3	8	1	1	1	1	1
ALB	1	RW	3	8	1	1	1	1	1
ALB	1	RW	3	8	1	1	1	1	1
ALB	1	RW	3	8	1	1	1	1	1
ALB	1	RW	3	8	1	1	1	1	1
ALB	1	RW	3	8	1	1	1	1	1
ALB	1	RW	3	8	1	1	1	1	1
ALB	1	RW	3	8	1	1	1	1	1
ALB	1	RW	3	8	1	1	1	1	1
ALB	1	RW	3	8	1	1	1	1	1
ALB	1	RW	3	8	1	1	1	1	1
ALB	1	RW	3	8	1	1	1	1	1
ALB	1	RW	3	8	1	1	1	1	1
ALB	1	RW	3	8	1	1	1	1	1
ALB	1	RW	3	8	1	1	1	1	1
ALB	1	RW	3	8	1	1	1	1	1
ALB	1	RW	3	8	1	1	1	1	1
ALB	1	RW	3	8	1	1	1	1	1
ALB	1	RW	3	8	1	1	1	1	1
ALB	1	RW	3	8	1	1	1	1	1
ALB	1	RW	3	8	1	1	1	1	1
ALB	1	RW	3	8	1	1	1	1	1
ALB	1	RW	3	8	1	1	1	1	1
ALB	1	RW	3	8	1	1	1	1	1
ALB	1	RW	3	8	1	1	1	1	1
ALB	1	RW	3	8	1	1	1	1	1
ALB	1	RW	3	10	1	1	1	1	1
ALB	1	RW	3	10	1	1	1	1	1
ALB	1	RW	3	10	1	1	1	1	1
ALB	1	RW	3	10	1	1	1	1	1
ALB	1	RW	3	10	1	1	1	1	1
ALB	1	RW	3	10	1	1	1	1	1
ALB	1	RW	3	10	1	1	1	1	1
ALB	1	RW	3	10	1	1	1	1	1
ALB	1	RW	3	10	1	1	1	1	1
ALB	1	RW	3	10	1	1	1	1	1
ALB	1	RW	3	10	1	1	1	1	1
ALB	1	RW	3	10	1	1	1	1	1
ALB	1	RW	3	10	1	1	1	1	1
ALB	1	RW	3	10	1	1	1	1	1
ALB	1	RW	3	10	1	1	1	1	1
ALB	1	RW	3	10	1	1	1	1	1
ALB	1	RW	3	10	1	1	1	1	1
ALB	1	RW	3	10	1	1	1	1	1
ALB	1	RW	3	10	1	1	1	1	1
ALB	1	RW	3	10	1	1	1	1	1
ALB	1	RW	3	10	1	1	1	1	1
ALB	1	RW	3	10	1	1	1	1	1
ALB	1	RW	3	10	1	1	1	1	1
ALB	1	RW	3	10	1	1	1	1	1
ALB	1	RW	3	10	1	1	1	1	1
ALB	1	RW	3	10	1	1	1	1	1
ALB	1	RW	3	10	1	1	1	1	1
ALB	1	RW	3	10	1	1	1	1	1
ALB	1	RW	3	10	1	1	1	1	1
ALB	1	RW	3	11	1	1	1	1	1
ALB	1	RW	3	11	1	1	1	1	1
ALB	1	RW	3	11	1	1	1	1	1
ALB	1	RW	3	11	1	1	1	1	1
ALB	1	RW	3	11	1	1	1	1	1
ALB	1	RW	3	11	1	1	1	1	1
ALB	1	RW	3	11	1	1	1	1	1
ALB	1	RW	3	11	1	1	1	1	1
ALB	1	RW	3	11	1	1	1	1	1
ALB	1	RW	3	11	1	1	1	1	1
ALB	1	RW	3	11	1	1	1	1	1
ALB	1	RW	3	11	1	1	1	1	1
ALB	1	RW	3	11	1	1	1	1	1
ALB	1	RW	3	11	1	1	1	1	1
ALB	1	RW	3	11	1	1	1	1	1
ALB	1	RW	3	15	1	1	1	1	1
ALB	1	RW	3	15	1	1	1	1	1
ALB	1	RW	3	15	1	1	1	1	1
ALB	1	RW	3	15	1	1	1	1	1
ALB	1	RW	3	15	1	1	1	1	1
ALB	1	RW	3	15	1	1	1	1	1
ALB	1	RW	3	15	1	1	1	1	1
ALB	1	RW	3	15	1	1	1	1	1
ALB	1	RW	3	15	1	1	1	1	1
ALB	1	RW	3	15	1	1	1	1	1
ALB	1	RW	3	15	1	1	1	1	1
ALB	1	RW	3	15	1	1	1	1	1
ALB	1	RW	3	15	1	1	1	1	1
ALB	1	RW	3	15	1	1	1	1	1
ALB	1	RW	3	15	1	1	1	1	1
ALB	1	RW	3	15	1	1	1	1	1
ALB	1	RW	3	15	1	1	1	1	1
ALB	1	RW	3	15	1	1	1	1	1
ALB	1	RW	3	15	1	1	1	1	1
ALB	1	RW	3	15	1	1	1	1	1
ALB	1	RW	3	15	1	1	1	1	1
ALB	1	RW	3	15	1	1	1	1	1
ALB	1	RW	3	15	1	1	1	1	1
ALB	1	RW	3	15	1	1	1	1	1
ALB	1	RW	3	15	1	1	1	1	1
ALB	1	RW	3	15	1	1	1	1	1
ALB	1	RW	3	15	1	1	1	1	1
ALB	1	RW	3	15	1	1	1	1	1
ALB	1	RW	3	15	1	1	1	1	1
ALB	1	RW	3	15	1	1	1	1	1
ALB	1	RW	3	15	1	1	1	1	1
ALB	1	RW	3	15	1	1	1	1	1
ALB	1	RW	3	15	1	1	1	1	1
ALB	1	RW	3	15	1	1	1	1	1
ALB	1	RW	3	15	1	1	1	1	1
ALB	1	RW	3	15	1	1	1	1	1
ALB	1	RW	3	15	1	1	1	1	1
ALB	1	RW	3	15	1	1	1	1	1
ALB	1	RW	3	15	1	1	1	1	1
ALB	1	RW	3	15	1	1	1	1	1
ALB	1	RW	3	15	1	1	1	1	1
ALB	1	RW	3	15	1	1	1	1	1
ALB	1	RW	3	15	1	1	1	1	1
ALB	1	RW	3	22	1	1	1	1	1
ALB	1	RW	3	22	1	1	1	1	1
ALB	1	RW	3	22	1	1	1	1	1
ALB	1	RW	3	22	1	1	1	1	1
ALB	1	RW	3	22	1	1	1	1	1
ALB	1	RW	3	22	1	1	1	1	1
ALB	1	RW	3	22	1	1	1	1	1
ALB	1	RW	3	22	1	1	1	1	1
ALB	1	RW	3	22	1	1	1	1	1
ALB	1	RW	3	22	1	1	1	1	1
ALB	1	RW	3	22	1	1	1	1	1
ALB	1	RW	3	22	1	1	1	1	1
ALB	1	RW	3	22	1	1	1	1	1
ALB	1	RW	3	22	1	1	1	1	1
ALB	1	RW	3	22	1	1	1	1	1
ALB	1	RW	3	22	1	1	1	1	1
ALB	1	RW	3	22	1	1	1	1	1
ALB	1	RW	3	22	1	1	1	1	1
ALB	1	RW	3	22	1	1	1	1	1
ALB	1	RW	3	22	1	1	1	1	1
ALB	1	RW	3	22	1	1	1	1	1
ALB	1	RW	3	22	1	1	1	1	1
ALB	1	RW	3	22	1	1	1	1	1
ALB	1	RW	3	22	1	1	1	1	1
ALB	1	RW	3	22	1	1	1	1	1
ALB	1	RW	3	22	1	1	1	1	1
ALB	1	RW	3	22	1	1	1	1	1
ALB	1	RW	3	22	1	1	1	1	1
ALB	1	RW	3	22	1	1	1	1	1
ALB	1	RW	3	22	1	1	1	1	1
ALB	1	RW	3	22	1	1	1	1	1
ALB	1	RW	3	22	1	1	1	1	1
ALB	1	RW	3	22	1	1	1	1	1
ALB	1	RW	3	22	1	1	1	1	1
ALB	1	RW	3	22	1	1	1	1	1
ALB	1	RW	3	22	1	1	1	1	1
ALB	1	RW	3	22	1	1	1	1	1
ALB	1	RW	3	22	1	1	1	1	1
ALB	1	RW	3	22	1	1	1	1	1
ALB	1	RW	3	22	1	1	1	1	1
ALB	1	RW	3	22	1	1	1	1	1
ALB	1	RW	3	22	1	1	1	1	1
ALB	1	RW	3	22	1	1	1	1	1
ALB	1	RW	3	22	1	1	1	1	1
ALB	1	RW	3	22	1	1	1	1	1
ALB	1	RW	3	22	1	1	1	1	1
ALB	1	RW	3	22	1	1	1	1	1
ALB	1	RW	3	22	1	1	1	1	1
ALB	1	RW	3	22	1	1	1	1	1
ALB	1	RW	3	22	1	1	1	1	1
ALB	1	RW	3	22	1	1	1	1	1
ALB	1	RW	3	22	1	1	1	1	1
ALB	1	RW	3	22	1	1	1	1	1
ALB	1	RW	3	22	1	1	1	1	1
ALB	1	RW	3	22	1	1	1	1	1
ALB	1	RW	3	22	1	1	1	1	1
ALB	1	RW	3	22	1	1	1	1	1
ALB	1	RW	3	22	1	1	1	1	1
ALB	1	RW	3	22	1	1	1	1	1
ALB	1	RW	3	22	1	1	1	1	1
ALB	1	RW	3	22	1	1	1	1	1
ALB	1	RW	3	22	1	1	1	1	1
ALB	1	RW	3	22	1	1	1	1	1
ALB	1	RW	3	22	1	1	1	1	1
ALB	1	RW	3	22	1	1	1	1	1
ALB	1	RW	3	22	1	1	1	1	1
ALB	1	RW	3	22	1	1	1	1	1
ALB	1	RW	3	22	1	1	1	1	1
ALB	1	RW	3	22	1	1	1	1	1
ALB	1	RW	3	22	1	1	1	1	1
ALB	1	RW	3	22	1	1	1	1	1
ALB	1	RW	3	22	1	1	1	1	1
ALB	1	RW	3	22	1	1	1	1	1
ALB	1	RW	3	22	1	1	1	1	1
ALB	1	RW	3	22	1	1	1	1	1
ALB	1	RW	3	22	1	1	1	1	1
ALB	1	RW	3	22	1	1	1	1	1
ALB	1	RW	3	22	1	1	1	1	1
ALB	1	RW	3	22	1	1	1	1	1
ALB	1	RW	3	22	1	1	1	1	1
ALB	1	RW	3	22	1	1	1	1	1
ALB	1	RW	3	22	1	1	1	1	1
ALB	1	RW	3	22	1	1	1	1	1
ALB	1	RW	3	22	1	1	1	1	1
ALB	1	RW	3	22	1	1	1	1	1
ALB	1	RW	3	22	1	1	1	1	1
ALB	1	RW	3	22	1	1	1	1	1
ALB	1	RW	3	22	1	1	1	1	1
ALB	1	RW	3	22	1	1	1	1	1
ALB	1	RW	3	22	1	1	1	1	1
ALB	1	RW	3	22	1	1	1	1	1
ALB	1	RW	3	22	1	1	1	1	1
ALB	1	RW	3	22	1	1	1	1	1
ALB	1	RW	3	22	1	1	1	1	1
ALB	1	RW	3	22	1	1	1	1	1
ALB	1	RW	3	22	1	1	1	1	1
ALB	1	RW	3	22	1	1	1	1	1
ALB	1	RW	3	22	1	1	1	1	1
ALB	1	RW	3	22	1	1	1	1	1
ALB	1	RW	3	22	1	1	1	1	1
ALB	1	RW	3	22	1	1	1	1	1
ALB	1	RW	3	22	1	1	1	1	1
ALB	1	RW	3	22	1	1	1	1	1
ALB	1	RW	3	22	1	1	1	1	1
ALB	1	RW	3	22	1	1	1	1	1
ALB	1	RW	3	22	1	1	1	1	1
ALB	1	RW	3	22	1	1	1	1	1
ALB	1	RW	3	22	1	1	1	1	1
ALB	1	RW	3	22	1	1	1	1	1
ALB	1	RW	3	22	1	1	1	1	1
ALB	1	RW	3	22	1	1	1	1	1
ALB	1	RW	3	22	1	1	1	1	1
ALB	1	RW	3	22	1	1	1	1	1
ALB	1	RW	3	22	1	1	1	1	1
ALB	1	RW	3	22	1	1	1	1	1
ALB	1	RW	3	22	1	1	1	1	1
ALB	1	RW	3	22	1	1	1	1	1
ALB	1	RW	3	22	1	1	1	1	1
ALB	1	RW	3	22	1	1	1	1	1
ALB	1	RW	3	22	1	1	1	1	1
ALB	1	RW	3	22	1	1	1	1	1
ALB	1	RW	3	22	1	1	1	1	1
ALB	1	RW	3	22	1	1	1	1	1
ALB	1	RW	3	22	1	1	1	1	1
ALB	1	RW	3	22	1	1	1	1	1
ALB	1	RW	3	22	1	1	1	1	1
ALB	1	RW	3	24	1	1	1	1	1
ALB	1	RW	3	24	1	1	1	1	1
ALB	1	RW	3	24	1	1	1	1	1
ALB	1	RW	3	24	1	1	1	1	1
ALB	1	RW	3	24	1	1	1	1	1
ALB	1	RW	3	24	1	1	1	1	1
ALB	1	RW	3	24	1	1	1	1	1
ALB	1	RW	3	24	1	1	1	1	1
ALB	1	RW	3	24	1	1	1	1	1
ALB	1	RW	3	24	1	1	1	1	1
ALB	1	RW	3	24	1	1	1	1	1
ALB	1	RW	3	24	1	1	1	1	1
ALB	1	RW	3	24	1	1	1	1	1
ALB	1	RW	3	24	1	1	1	1	1
ALB	1	RW	3	24	1	1	1	1	1
ALB	1	RW	3	24	1	1	1	1	1
ALB	1	RW	3	28	1	1	1	1	1
ALB	1	RW	3	28	1	1	1	1	1
ALB	1	RW	3	28	1	1	1	1	1
ALB	1	RW	3	28	1	1	1	1	1
ALB	1	RW	3	28	1	1	1	1	1
ALB	1	RW	3	28	1	1	1	1	1
ALB	1	RW	3	28	1	1	1	1	1
ALB	1	RW	3	28	1	1	1	1	1
ALB	1	RW	3	28	1	1	1	1	1
ALB	1	RW	3	28	1	1	1	1	1
ALB	1	RW	3	28	1	1	1	1	1
ALB	1	RW	3	28	1	1	1	1	1
ALB	1	RW	3	28	1	1	1	1	1
ALB	1	RW	3	28	1	1	1	1	1
ALB	1	RW	3	28	1	1	1	1	1
ALB	1	RW	3	28	1	1	1	1	1
ALB	1	RW	3	28	1	1	1	1	1
ALB	1	RW	3	28	1	1	1	1	1
ALB	1	RW	3	28	1	1	1	1	1
ALB	1	RW	3	28	1	1	1	1	1
ALB	1	RW	3	28	1	1	1	1	1
ALB	1	RW	3	28	1	1	1	1	1
ALB	1	RW	3	28	1	1	1	1	1
ALB	1	RW	3	28	1	1	1	1	1
ALB	1	RW	3	28	1	1	1	1	1
ALB	1	RW	3	28	1	1	1	1	1
ALB	1	RW	3	28	1	1	1	1	1
ALB	1	RW	3	28	1	1	1	1	1
ALB	1	RW	3	28	1	1	1	1	1
ALB	1	RW	3	28	1	1	1	1	1
ALB	1	RW	3	28	1	1	1	1	1
ALB	1	RW	3	28	1	1	1	1	1
ALB	1	RW	3	28	1	1	1	1	1
ALB	1	RW	3	28	1	1	1	1	1
ALB	1	RW	3	28	1	1	1	1	1
ALB	1	RW	3	28	1	1	1	1	1
ALB	1	RW	3	28	0	1	1	1	1
ALB	1	RW	3	28	0	1	1	1	1
ALB	1	RW	3	28	0	1	1	1	1
ALB	1	RW	3	28	0	1	1	1	1
ALB	1	RW	3	28	0	1	1	1	1
ALB	1	RW	3	28	0	1	1	1	1
ALB	1	RW	3	28	0	1	1	1	1
ALB	1	RW	3	28	0	1	1	1	1
ALB	1	RW	3	28	0	1	1	1	1
ALB	1	RW	3	28	0	1	1	1	1
ALB	1	RW	3	28	0	1	1	1	1
ALB	1	RW	3	28	0	1	1	1	1
ALB	1	RW	3	28	0	1	1	1	1
ALB	1	RW	3	28	0	1	1	1	1
ALB	1	RW	3	28	0	1	1	1	1
ALB	1	RW	3	28	0	1	1	1	1
ALB	1	RW	3	28	0	1	1	1	1
ALB	1	RW	3	28	0	1	1	1	1
ALB	1	RW	3	28	0	1	1	1	1
ALB	1	RW	3	28	0	1	1	1	1
ALB	1	RW	3	28	0	1	1	1	1
ALB	1	RW	3	28	0	1	1	1	1
ALB	1	RW	3	28	0	1	1	1	1
ALB	1	RW	3	28	0	1	1	1	1
ALB	1	RW	3	28	0	1	1	1	1
ALB	1	RW	3	28	0	1	1	1	1
ALB	1	RW	3	28	0	1	1	1	1
ALB	1	RW	3	28	0	1	1	1	1
ALB	1	RW	3	28	0	1	1	1	1
ALB	1	RW	3	28	0	1	1	1	1
ALB	1	RW	3	28	0	1	1	1	1
ALB	1	RW	3	28	0	1	1	1	1
ALB	1	RW	3	28	0	1	1	1	1
ALB	1	RW	3	28	0	1	1	1	1
ALB	1	RW	3	28	0	1	1	1	1
ALB	1	RW	3	28	0	1	1	1	1
ALB	1	RW	3	28	0	1	1	1	1
ALB	1	RW	3	28	0	1	1	1	1
ALB	1	RW	3	28	0	1	1	1	1
ALB	1	RW	3	28	0	1	1	1	1
ALB	1	RW	3	28	0	1	1	1	1
ALB	1	RW	3	28	0	1	1	1	1
ALB	1	RW	3	28	0	1	1	1	1
ALB	1	RW	3	28	0	1	1	1	1
ALB	1	RW	3	28	0	1	1	1	1
ALB	1	RW	3	28	0	1	1	1	1
ALB	1	RW	3	28	0	1	1	1	1
ALB	1	RW	3	28	0	1	1	1	1
ALB	1	RW	3	28	0	1	1	1	1
ALB	1	RW	3	28	0	1	1	1	1
ALB	1	RW	3	28	0	1	1	1	1
ALB	1	RW	3	28	0	1	1	1	1
ALB	1	RW	3	28	0	1	1	1	1
ALB	1	RW	3	28	0	1	1	1	1
ALB	1	RW	3	28	0	1	1	1	1
ALB	1	RW	3	28	0	1	1	1	1
ALB	1	RW	3	28	0	1	1	1	1
ALB	1	RW	3	28	0	1	1	1	1
ALB	1	RW	3	28	0	1	1	1	1
ALB	1	RW	3	28	0	1	1	1	1
ALB	1	RW	3	28	0	1	1	1	1
ALB	1	RW	3	28	0	1	1	1	1
ALB	1	RW	3	28	0	1	1	1	1
ALB	1	RW	3	28	0	1	1	1	1
ALB	1	RW	3	28	0	1	1	1	1
ALB	1	RW	3	28	0	1	1	1	1
ALB	1	RW	3	28	0	1	1	1	1
ALB	1	RW	3	28	0	1	1	1	1
ALB	1	RW	3	28	0	1	1	1	1
ALB	1	RW	3	28	0	1	1	1	1
ALB	1	RW	3	28	0	1	1	1	1
ALB	1	RW	3	28	0	1	1	1	1
ALB	1	RW	3	28	0	1	1	1	1
ALB	1	RW	3	28	0	1	1	1	1
ALB	1	RW	3	28	0	1	1	1	1
ALB	1	RW	3	28	0	1	1	1	1
ALB	1	RW	3	28	0	1	1	1	1
ALB	1	RW	3	28	0	1	1	1	1
ALB	1	RW	3	28	0	1	1	1	1
ALB	1	RW	3	28	0	1	1	1	1
ALB	1	RW	3	28	0	1	1	1	1
ALB	1	RW	3	28	0	1	1	1	1
ALB	1	RW	3	28	0	1	1	1	1
ALB	1	RW	3	28	0	1	1	1	1
ALB	1	RW	3	28	0	1	1	1	1
ALB	1	RW	3	28	0	1	1	1	1
ALB	1	RW	3	28	0	1	1	1	1
ALB	1	RW	3	28	0	1	1	1	1
ALB	1	RW	3	28	0	1	1	1	1
ALB	1	RW	3	28	0	1	1	1	1
ALB	1	RW	3	28	0	1	1	1	1
ALB	1	RW	3	28	0	1	1	1	1
ALB	1	RW	3	28	0	1	1	1	1
ALB	1	RW	3	28	0	1	1	1	1
ALB	1	RW	3	28	0	1	1	1	1
ALB	1	RW	3	28	0	1	1	1	1
ALB	1	RW	3	28	0	1	1	1	1
ALB	1	RW	3	28	0	1	1	1	1
ALB	1	RW	3	28	0	1	1	1	1
ALB	1	RW	3	28	0	1	1	1	1
ALB	1	RW	3	28	0	1	1	1	1
ALB	1	RW	3	28	0	1	1	1	1
ALB	1	RW	3	28	0	1	1	1	1
ALB	1	RW	3	28	0	1	1	1	1
ALB	1	RW	3	28	0	1	1	1	1
ALB	1	RW	3	28	0	1	1	1	1
ALB	1	RW	3	28	0	1	1	1	1
ALB	1	RW	3	28	0	1	1	1	1
ALB	1	RW	3	28	0	1	1	1	1
ALB	1	RW	3	28	0	1	1	1	1
ALB	1	RW	3	28	0	1	1	1	1
ALB	1	RW	3	28	0	1	1	1	1
ALB	1	RW	3	28	0	1	1	1	1
ALB	1	RW	3	28	0	1	1	1	1
ALB	1	RW	3	28	0	1	1	1	1
ALB	1	RW	3	28	0	1	1	1	1
ALB	1	RW	3	28	0	1	1	1	1
ALB	1	RW	3	28	0	1	1	1	1
ALB	1	RW	3	28	0	1	1	1	1
ALB	1	RW	3	28	0	1	1	1	1
ALB	1	RW	3	28	0	1	1	1	1
ALB	1	RW	3	28	0	1	1	1	1
ALB	1	RW	3	28	0	1	1	1	1
ALB	1	RW	3	28	0	1	1	1	1
ALB	1	RW	3	28	0	1	1	1	1
ALB	1	RW	3	28	0	1	1	1	1
ALB	1	RW	3	28	0	1	1	1	1
ALB	1	RW	3	28	0	1	1	1	1
ALB	1	RW	3	28	0	1	1	1	1
ALB	1	RW	3	28	0	1	1	1	1
ALB	1	RW	3	28	0	1	1	1	1
ALB	1	RW	3	28	0	1	1	1	1
ALB	1	RW	3	28	0	1	1	1	1
ALB	1	RW	3	28	0	1	1	1	1
ALB	1	RW	3	28	0	1	1	1	1
ALB	1	RW	3	28	0	1	1	1	1
ALB	1	RW	3	28	0	1	1	1	1
ALB	1	RW	3	28	0	1	1	1	1
ALB	1	RW	3	28	0	1	1	1	1
ALB	1	RW	3	28	0	1	1	1	1
ALB	1	RW	3	28	0	1	1	1	1
ALB	1	RW	3	28	0	1	1	1	1
ALB	1	RW	3	28	0	1	1	1	1
ALB	1	RW	3	28	0	1	1	1	1
ALB	1	RW	3	28	0	1	1	1	1
ALB	1	RW	3	28	0	1	1	1	1
ALB	1	RW	3	28	0	1	1	1	1
ALB	1	RW	3	28	0	1	1	1	1
ALB	1	RW	3	28	0	1	1	1	1
ALB	1	RW	3	28	0	1	1	1	1
ALB	1	RW	3	28	0	1	1	1	1
ALB	1	RW	3	28	0	1	1	1	1
ALB	1	RW	3	28	0	1	1	1	1
ALB	1	RW	3	28	0	1	1	1	1
ALB	1	RW	3	28	0	1	1	1	1
ALB	1	RW	3	28	0	1	1	1	1
ALB	1	RW	3	28	0	1	1	1	1
ALB	1	RW	3	28	0	1	1	1	1
ALB	1	RW	3	28	0	1	1	1	1
ALB	1	RW	3	28	0	1	1	1	1
ALB	1	RW	3	28	0	1	1	1	1
ALB	1	RW	3	28	0	1	1	1	1
ALB	1	RW	3	28	0	1	1	1	1
ALB	1	RW	3	28	0	1	1	1	1
ALB	1	RW	3	28	0	1	1	1	1
ALB	1	RW	3	28	0	1	1	1	1
ALB	1	RW	3	28	0	1	1	1	1
ALB	1	RW	3	28	0	1	1	1	1
ALB	1	RW	3	28	0	1	1	1	1
ALB	1	RW	3	28	0	1	1	1	1
ALB	1	RW	3	28	0	1	1	1	1
ALB	1	RW	3	28	0	1	1	1	1
ALB	1	RW	3	28	0	1	1	1	1
ALB	1	RW	3	28	0	1	1	1	1
ALB	1	RW	3	28	0	1	1	1	1
ALB	1	RW	3	28	0	1	1	1	1
ALB	1	RW	3	28	0	1	1	1	1
ALB	1	RW	3	28	0	1	1	1	1
ALB	1	RW	3	28	0	1	1	1	1
ALB	1	RW	3	28	0	1	1	1	1
ALB	1	RW	3	28	0	1	1	1	1
ALB	1	RW	3	28	0	1	1	1	1
ALB	1	RW	3	28	0	1	1	1	1
ALB	1	RW	3	28	0	1	1	1	1
ALB	1	RW	3	28	0	1	1	1	1
ALB	1	RW	3	28	0	1	1	1	1
ALB	1	RW	3	28	0	1	1	1	1
ALB	1	RW	3	28	0	1	1	1	1
ALB	1	RW	3	28	0	1	1	1	1
ALB	1	RW	3	28	0	1	1	1	1
ALB	1	RW	3	28	0	1	1	1	1
ALB	1	RW	3	28	0	1	1	1	1
ALB	1	RW	3	28	0	1	1	1	1
ALB	1	RW	3	28	0	1	1	1	1
ALB	1	RW	3	28	0	1	1	1	1
ALB	1	RW	3	28	0	1	1	1	1
ALB	1	RW	3	28	0	1	1	1	1
ALB	1	RW	3	28	0	1	1	1	1
ALB	1	RW	3	28	0	1	1	1	1
ALB	1	RW	3	28	0	1	1	1	1
ALB	1	RW	3	28	0	1	1	1	1
ALB	1	RW	3	28	0	1	1	1	1
ALB	1	RW	3	28	0	1	1	1	1
ALB	1	RW	3	28	0	1	1	1	1
ALB	1	RW	3	28	0	1	1	1	1
ALB	1	RN	1	2	1	1	1	0	1
ALB	1	RN	1	2	1	1	1	0	1
ALB	1	RN	1	2	1	1	1	0	1
ALB	1	RN	1	2	1	1	1	0	1
ALB	1	RN	1	2	1	1	1	0	1
ALB	1	RN	1	2	1	1	1	0	1
ALB	1	RN	1	2	1	1	1	0	1
ALB	1	RN	1	2	1	1	1	0	1
ALB	1	RN	1	2	1	1	1	0	1
ALB	1	RN	1	4	1	1	1	0	1
ALB	1	RN	1	4	1	1	1	0	1
ALB	1	RN	1	4	1	1	1	0	1
ALB	1	RN	1	4	1	1	1	0	1
ALB	1	RN	1	4	1	1	1	0	1
ALB	1	RN	1	4	1	1	1	0	1
ALB	1	RN	1	4	1	1	1	0	1
ALB	1	RN	1	4	1	1	1	0	1
ALB	1	RN	1	4	1	1	1	0	1
ALB	1	RN	1	4	1	1	1	0	1
ALB	1	RN	1	4	1	1	1	0	1
ALB	1	RN	1	4	1	1	1	0	1
ALB	1	RN	1	4	1	1	1	0	1
ALB	1	RN	1	8	1	1	1	0	1
ALB	1	RN	1	8	1	1	1	0	1
ALB	1	RN	1	8	1	1	1	0	1
ALB	1	RN	1	8	1	1	1	0	1
ALB	1	RN	1	8	1	1	1	0	1
ALB	1	RN	1	8	1	1	1	0	1
ALB	1	RN	1	8	1	1	1	0	1
ALB	1	RN	1	8	1	1	1	0	1
ALB	1	RN	1	8	1	1	1	0	1
ALB	1	RN	1	8	1	1	1	0	1
ALB	1	RN	1	8	1	1	1	0	1
ALB	1	RN	1	8	1	1	1	0	1
ALB	1	RN	1	8	1	1	1	0	1
ALB	1	RN	1	8	1	1	1	0	1
ALB	1	RN	1	8	1	1	1	0	1
ALB	1	RN	1	8	1	1	1	0	1
ALB	1	RN	1	8	1	1	1	0	1
ALB	1	RN	1	8	1	1	1	0	1
ALB	1	RN	1	8	1	1	1	0	1
ALB	1	RN	1	8	1	1	1	0	1
ALB	1	RN	1	8	1	1	1	0	1
ALB	1	RN	1	8	1	1	1	0	1
ALB	1	RN	1	8	1	1	1	0	1
ALB	1	RN	1	8	1	1	1	0	1
ALB	1	RN	1	8	1	1	1	0	1
ALB	1	RN	1	8	1	1	1	0	1
ALB	1	RN	1	8	1	1	1	0	1
ALB	1	RN	1	8	1	1	1	0	1
ALB	1	RN	1	8	1	1	1	0	1
ALB	1	RN	1	8	1	1	1	0	1
ALB	1	RN	1	8	1	1	1	0	1
ALB	1	RN	1	8	1	1	1	0	1
ALB	1	RN	1	8	1	1	1	0	1
ALB	1	RN	1	8	1	1	1	0	1
ALB	1	RN	1	10	1	1	1	0	1
ALB	1	RN	1	10	1	1	1	0	1
ALB	1	RN	1	10	1	1	1	0	1
ALB	1	RN	1	10	1	1	1	0	1
ALB	1	RN	1	10	1	1	1	0	1
ALB	1	RN	1	10	1	1	1	0	1
ALB	1	RN	1	10	1	1	1	0	1
ALB	1	RN	1	10	1	1	1	0	1
ALB	1	RN	1	10	1	1	1	0	1
ALB	1	RN	1	10	1	1	1	0	1
ALB	1	RN	1	10	1	1	1	0	1
ALB	1	RN	1	10	1	1	1	0	1
ALB	1	RN	1	10	1	1	1	0	1
ALB	1	RN	1	10	1	1	1	0	1
ALB	1	RN	1	10	1	1	1	0	1
ALB	1	RN	1	10	1	1	1	0	1
ALB	1	RN	1	10	1	1	1	0	1
ALB	1	RN	1	10	1	1	1	0	1
ALB	1	RN	1	10	1	1	1	0	1
ALB	1	RN	1	10	1	1	1	0	1
ALB	1	RN	1	11	1	1	1	0	1
ALB	1	RN	1	11	1	1	1	0	1
ALB	1	RN	1	11	1	1	1	0	1
ALB	1	RN	1	11	1	1	1	0	1
ALB	1	RN	1	11	1	1	1	0	1
ALB	1	RN	1	11	1	1	1	0	1
ALB	1	RN	1	11	1	1	1	0	1
ALB	1	RN	1	11	1	1	1	0	1
ALB	1	RN	1	11	1	1	1	0	1
ALB	1	RN	1	11	1	1	1	0	1
ALB	1	RN	1	11	1	1	1	0	1
ALB	1	RN	1	11	1	1	1	0	1
ALB	1	RN	1	11	1	1	1	0	1
ALB	1	RN	1	11	1	1	1	0	1
ALB	1	RN	1	11	1	1	1	0	1
ALB	1	RN	1	15	1	1	1	0	1
ALB	1	RN	1	15	1	1	1	0	1
ALB	1	RN	1	15	1	1	1	0	1
ALB	1	RN	1	15	1	1	1	0	1
ALB	1	RN	1	15	1	1	1	0	1
ALB	1	RN	1	15	1	1	1	0	1
ALB	1	RN	1	15	1	1	1	0	1
ALB	1	RN	1	15	1	1	1	0	1
ALB	1	RN	1	15	1	1	1	0	1
ALB	1	RN	1	15	1	1	1	0	1
ALB	1	RN	1	15	1	1	1	0	1
ALB	1	RN	1	15	1	1	1	0	1
ALB	1	RN	1	15	1	1	1	0	1
ALB	1	RN	1	15	1	1	1	0	1
ALB	1	RN	1	15	1	1	1	0	1
ALB	1	RN	1	15	1	1	1	0	1
ALB	1	RN	1	15	1	1	1	0	1
ALB	1	RN	1	15	1	1	1	0	1
ALB	1	RN	1	15	1	1	1	0	1
ALB	1	RN	1	15	1	1	1	0	1
ALB	1	RN	1	15	1	1	1	0	1
ALB	1	RN	1	15	1	1	1	0	1
ALB	1	RN	1	15	1	1	1	0	1
ALB	1	RN	1	15	1	1	1	0	1
ALB	1	RN	1	15	1	1	1	0	1
ALB	1	RN	1	15	1	1	1	0	1
ALB	1	RN	1	15	1	1	1	0	1
ALB	1	RN	1	15	1	1	1	0	1
ALB	1	RN	1	22	1	1	1	0	1
ALB	1	RN	1	22	1	1	1	0	1
ALB	1	RN	1	22	1	1	1	0	1
ALB	1	RN	1	22	1	1	1	0	1
ALB	1	RN	1	22	1	1	1	0	1
ALB	1	RN	1	22	1	1	1	0	1
ALB	1	RN	1	22	1	1	1	0	1
ALB	1	RN	1	22	1	1	1	0	1
ALB	1	RN	1	22	1	1	1	0	1
ALB	1	RN	1	22	1	1	1	0	1
ALB	1	RN	1	22	1	1	1	0	1
ALB	1	RN	1	22	1	1	1	0	1
ALB	1	RN	1	22	1	1	1	0	1
ALB	1	RN	1	22	1	1	1	0	1
ALB	1	RN	1	22	1	1	1	0	1
ALB	1	RN	1	22	1	1	1	0	1
ALB	1	RN	1	22	1	1	1	0	1
ALB	1	RN	1	22	1	1	1	0	1
ALB	1	RN	1	22	1	1	1	0	1
ALB	1	RN	1	22	1	1	1	0	1
ALB	1	RN	1	22	1	1	1	0	1
ALB	1	RN	1	22	1	1	1	0	1
ALB	1	RN	1	22	1	1	1	0	1
ALB	1	RN	1	22	1	1	1	0	1
ALB	1	RN	1	22	1	1	1	0	1
ALB	1	RN	1	22	1	1	1	0	1
ALB	1	RN	1	22	1	1	1	0	1
ALB	1	RN	1	22	1	1	1	0	1
ALB	1	RN	1	22	1	1	1	0	1
ALB	1	RN	1	22	1	1	1	0	1
ALB	1	RN	1	22	1	1	1	0	1
ALB	1	RN	1	22	1	1	1	0	1
ALB	1	RN	1	22	1	1	1	0	1
ALB	1	RN	1	22	1	1	1	0	1
ALB	1	RN	1	22	1	1	1	0	1
ALB	1	RN	1	22	1	1	1	0	1
ALB	1	RN	1	22	1	1	1	0	1
ALB	1	RN	1	22	1	1	1	0	1
ALB	1	RN	1	22	1	1	1	0	1
ALB	1	RN	1	22	1	1	1	0	1
ALB	1	RN	1	22	1	1	1	0	1
ALB	1	RN	1	22	1	1	1	0	1
ALB	1	RN	1	22	1	1	1	0	1
ALB	1	RN	1	22	1	1	1	0	1
ALB	1	RN	1	22	1	1	1	0	1
ALB	1	RN	1	22	1	1	1	0	1
ALB	1	RN	1	22	1	1	1	0	1
ALB	1	RN	1	22	1	1	1	0	1
ALB	1	RN	1	22	1	1	1	0	1
ALB	1	RN	1	22	1	1	1	0	1
ALB	1	RN	1	22	1	1	1	0	1
ALB	1	RN	1	22	1	1	1	0	1
ALB	1	RN	1	22	1	1	1	0	1
ALB	1	RN	1	22	1	1	1	0	1
ALB	1	RN	1	22	1	1	1	0	1
ALB	1	RN	1	22	1	1	1	0	1
ALB	1	RN	1	22	1	1	1	0	1
ALB	1	RN	1	22	1	1	1	0	1
ALB	1	RN	1	22	1	1	1	0	1
ALB	1	RN	1	22	1	1	1	0	1
ALB	1	RN	1	22	1	1	1	0	1
ALB	1	RN	1	22	1	1	1	0	1
ALB	1	RN	1	22	1	1	1	0	1
ALB	1	RN	1	22	1	1	1	0	1
ALB	1	RN	1	22	1	1	1	0	1
ALB	1	RN	1	22	1	1	1	0	1
ALB	1	RN	1	22	1	1	1	0	1
ALB	1	RN	1	22	1	1	1	0	1
ALB	1	RN	1	22	1	1	1	0	1
ALB	1	RN	1	22	1	1	1	0	1
ALB	1	RN	1	22	1	1	1	0	1
ALB	1	RN	1	22	1	1	1	0	1
ALB	1	RN	1	22	1	1	1	0	1
ALB	1	RN	1	22	1	1	1	0	1
ALB	1	RN	1	22	1	1	1	0	1
ALB	1	RN	1	22	1	1	1	0	1
ALB	1	RN	1	22	1	1	1	0	1
ALB	1	RN	1	22	1	1	1	0	1
ALB	1	RN	1	22	1	1	1	0	1
ALB	1	RN	1	22	1	1	1	0	1
ALB	1	RN	1	22	1	1	1	0	1
ALB	1	RN	1	22	1	1	1	0	1
ALB	1	RN	1	22	1	1	1	0	1
ALB	1	RN	1	22	1	1	1	0	1
ALB	1	RN	1	22	1	1	1	0	1
ALB	1	RN	1	22	1	1	1	0	1
ALB	1	RN	1	22	1	1	1	0	1
ALB	1	RN	1	22	1	1	1	0	1
ALB	1	RN	1	22	1	1	1	0	1
ALB	1	RN	1	22	1	1	1	0	1
ALB	1	RN	1	22	1	1	1	0	1
ALB	1	RN	1	22	1	1	1	0	1
ALB	1	RN	1	22	1	1	1	0	1
ALB	1	RN	1	22	1	1	1	0	1
ALB	1	RN	1	22	1	1	1	0	1
ALB	1	RN	1	22	1	1	1	0	1
ALB	1	RN	1	22	1	1	1	0	1
ALB	1	RN	1	22	1	1	1	0	1
ALB	1	RN	1	22	1	1	1	0	1
ALB	1	RN	1	22	1	1	1	0	1
ALB	1	RN	1	22	1	1	1	0	1
ALB	1	RN	1	22	1	1	1	0	1
ALB	1	RN	1	22	1	1	1	0	1
ALB	1	RN	1	22	1	1	1	0	1
ALB	1	RN	1	22	1	1	1	0	1
ALB	1	RN	1	22	1	1	1	0	1
ALB	1	RN	1	22	1	1	1	0	1
ALB	1	RN	1	22	1	1	1	0	1
ALB	1	RN	1	22	1	1	1	0	1
ALB	1	RN	1	22	1	1	1	0	1
ALB	1	RN	1	22	1	1	1	0	1
ALB	1	RN	1	22	1	1	1	0	1
ALB	1	RN	1	22	1	1	1	0	1
ALB	1	RN	1	22	1	1	1	0	1
ALB	1	RN	1	22	1	1	1	0	1
ALB	1	RN	1	22	1	1	1	0	1
ALB	1	RN	1	22	1	1	1	0	1
ALB	1	RN	1	22	1	1	1	0	1
ALB	1	RN	1	22	1	1	1	0	1
ALB	1	RN	1	22	1	1	1	0	1
ALB	1	RN	1	22	1	1	1	0	1
ALB	1	RN	1	22	1	1	1	0	1
ALB	1	RN	1	22	1	1	1	0	1
ALB	1	RN	1	22	1	1	1	0	1
ALB	1	RN	1	22	1	1	1	0	1
ALB	1	RN	1	22	1	1	1	0	1
ALB	1	RN	1	22	1	1	1	0	1
ALB	1	RN	1	22	1	1	1	0	1
ALB	1	RN	1	22	1	1	1	0	1
ALB	1	RN	1	22	1	1	1	0	1
ALB	1	RN	1	22	1	1	1	0	1
ALB	1	RN	1	22	1	1	1	0	1
ALB	1	RN	1	22	1	1	1	0	1
ALB	1	RN	1	22	1	1	1	0	1
ALB	1	RN	1	22	1	1	1	0	1
ALB	1	RN	1	22	1	1	1	0	1
ALB	1	RN	1	22	1	1	1	0	1
ALB	1	RN	1	22	1	1	1	0	1
ALB	1	RN	1	22	1	1	1	0	1
ALB	1	RN	1	22	1	1	1	0	1
ALB	1	RN	1	22	1	1	1	0	1
ALB	1	RN	1	22	1	1	1	0	1
ALB	1	RN	1	22	1	1	1	0	1
ALB	1	RN	1	22	1	1	1	0	1
ALB	1	RN	1	22	1	1	1	0	1
ALB	1	RN	1	22	1	1	1	0	1
ALB	1	RN	1	22	1	1	1	0	1
ALB	1	RN	1	22	1	1	1	0	1
ALB	1	RN	1	22	1	1	1	0	1
ALB	1	RN	1	22	1	1	1	0	1
ALB	1	RN	1	22	1	1	1	0	1
ALB	1	RN	1	22	1	1	1	0	1
ALB	1	RN	1	22	1	1	1	0	1
ALB	1	RN	1	22	1	1	1	0	1
ALB	1	RN	1	22	1	1	1	0	1
ALB	1	RN	1	22	1	1	1	0	1
ALB	1	RN	1	22	1	1	1	0	1
ALB	1	RN	1	22	1	1	1	0	1
ALB	1	RN	1	22	1	1	1	0	1
ALB	1	RN	1	22	1	1	1	0	1
ALB	1	RN	1	22	1	1	1	0	1
ALB	1	RN	1	22	1	1	1	0	1
ALB	1	RN	1	22	1	1	1	0	1
ALB	1	RN	1	22	1	1	1	0	1
ALB	1	RN	1	22	1	1	1	0	1
ALB	1	RN	1	22	1	1	1	0	1
ALB	1	RN	1	22	1	1	1	0	1
ALB	1	RN	1	22	1	1	1	0	1
ALB	1	RN	1	22	1	1	1	0	1
ALB	1	RN	1	22	1	1	1	0	1
ALB	1	RN	1	22	1	1	1	0	1
ALB	1	RN	1	22	1	1	1	0	1
ALB	1	RN	1	22	1	1	1	0	1
ALB	1	RN	1	22	1	1	1	0	1
ALB	1	RN	1	22	1	1	1	0	1
ALB	1	RN	1	22	1	1	1	0	1
ALB	1	RN	1	22	1	1	1	0	1
ALB	1	RN	1	22	1	1	1	0	1
ALB	1	RN	1	22	1	1	1	0	1
ALB	1	RN	1	22	1	1	1	0	1
ALB	1	RN	1	24	1	1	1	0	1
ALB	1	RN	1	24	1	1	1	0	1
ALB	1	RN	1	24	1	1	1	0	1
ALB	1	RN	1	24	1	1	1	0	1
ALB	1	RN	1	24	1	1	1	0	1
ALB	1	RN	1	24	1	1	1	0	1
ALB	1	RN	1	24	1	1	1	0	1
ALB	1	RN	1	24	1	1	1	0	1
ALB	1	RN	1	24	1	1	1	0	1
ALB	1	RN	1	24	1	1	1	0	1
ALB	1	RN	1	24	1	1	1	0	1
ALB	1	RN	1	24	1	1	1	0	1
ALB	1	RN	1	24	1	1	1	0	1
ALB	1	RN	1	24	1	1	1	0	1
ALB	1	RN	1	24	1	1	1	0	1
ALB	1	RN	1	24	1	1	1	0	1
ALB	1	RN	1	24	1	1	1	0	1
ALB	1	RN	1	24	1	1	1	0	1
ALB	1	RN	1	24	1	1	1	0	1
ALB	1	RN	1	24	1	1	1	0	1
ALB	1	RN	1	24	1	1	1	0	1
ALB	1	RN	1	28	1	1	1	0	1
ALB	1	RN	1	28	1	1	1	0	1
ALB	1	RN	1	28	1	1	1	0	1
ALB	1	RN	1	28	1	1	1	0	1
ALB	1	RN	1	28	1	1	1	0	1
ALB	1	RN	1	28	1	1	1	0	1
ALB	1	RN	1	28	1	1	1	0	1
ALB	1	RN	1	28	1	1	1	0	1
ALB	1	RN	1	28	1	1	1	0	1
ALB	1	RN	1	28	1	1	1	0	1
ALB	1	RN	1	28	1	1	1	0	1
ALB	1	RN	1	28	1	1	1	0	1
ALB	1	RN	1	28	1	1	1	0	1
ALB	1	RN	1	28	1	1	1	0	1
ALB	1	RN	1	28	1	1	1	0	1
ALB	1	RN	1	28	1	1	1	0	1
ALB	1	RN	1	28	1	1	1	0	1
ALB	1	RN	1	28	1	1	1	0	1
ALB	1	RN	1	28	1	1	1	0	1
ALB	1	RN	1	28	1	1	1	0	1
ALB	1	RN	1	28	1	1	1	0	1
ALB	1	RN	1	28	1	1	1	0	1
ALB	1	RN	1	28	1	1	1	0	1
ALB	1	RN	1	28	1	1	1	0	1
ALB	1	RN	1	28	1	1	1	0	1
ALB	1	RN	1	28	1	1	1	0	1
ALB	1	RN	1	28	1	1	1	0	1
ALB	1	RN	1	28	1	1	1	0	1
ALB	1	RN	1	28	1	1	1	0	1
ALB	1	RN	1	28	1	1	1	0	1
ALB	1	RN	1	28	1	1	1	0	1
ALB	1	RN	1	28	1	1	1	0	1
ALB	1	RN	1	28	1	1	1	0	1
ALB	1	RN	1	28	1	1	1	0	1
ALB	1	RN	1	28	1	1	1	0	1
ALB	1	RN	1	28	1	1	1	0	1
ALB	1	RN	1	28	1	1	1	0	1
ALB	1	RN	1	28	1	1	1	0	1
ALB	1	RN	1	28	1	1	1	0	1
ALB	1	RN	1	28	1	1	1	0	1
ALB	1	RN	1	28	0	1	1	0	1
ALB	1	RN	1	28	0	1	1	0	1
ALB	1	RN	1	28	0	1	1	0	1
ALB	1	RN	1	28	0	1	1	0	1
ALB	1	RN	1	28	0	1	1	0	1
ALB	1	RN	1	28	0	1	1	0	1
ALB	1	RN	1	28	0	1	1	0	1
ALB	1	RN	1	28	0	1	1	0	1
ALB	1	RN	1	28	0	1	1	0	1
ALB	1	RN	1	28	0	1	1	0	1
ALB	1	RN	1	28	0	1	1	0	1
ALB	1	RN	1	28	0	1	1	0	1
ALB	1	RN	1	28	0	1	1	0	1
ALB	1	RN	1	28	0	1	1	0	1
ALB	1	RN	1	28	0	1	1	0	1
ALB	1	RN	1	28	0	1	1	0	1
ALB	1	RN	1	28	0	1	1	0	1
ALB	1	RN	1	28	0	1	1	0	1
ALB	1	RN	1	28	0	1	1	0	1
ALB	1	RN	1	28	0	1	1	0	1
ALB	1	RN	1	28	0	1	1	0	1
ALB	1	RN	1	28	0	1	1	0	1
ALB	1	RN	1	28	0	1	1	0	1
[truncated: 25,746 more rows]
